# Supplementary material for: De novo chromosome‐level genome of a semi‐dwarf cultivar of Prunus persica identifies the aquaporin PpTIP2 as responsible for temperature‐sensitive semi‐dwarf trait and PpB3‐1 for flower type and size
Source: Plant Biotechnol J. 2022 Jan 4;20(5):886–902. doi: 10.1111/pbi.13767 (PMC9055816; doi:10.1111/pbi.13767)
Supplement: Supplementary file 2 — Table S1 BUSCO statistics of genome and proteins. Table S2 Summary of transposable elements in CN14 genome. Table S3 Summary of gene annotation statistics. Table S4 Summary for structural variants between CN14 with Lovell v2.0 peach genome. Table S5 Summary of SVs in CN14 and Lovell v2.0 genome. Table S6 Five large inversions between CN14 and Lovell v2.0 genome. Table S7 List of genes involved in expansion and decrease. Table S8 Segregation analysis of tree habit and flower type in F1 progeny derived from HSM and CN14. Table S9 SNP variation of the promoters of CN14 and HSM. Table S10 Molecular identification of the variation in the promoter of PpTIP2 in hybrids. Table S11 Molecular identification based on SNP in different flower type peach accessions. Table S12 A total of 344 natural populations were used in this study. Table S13 Molecular identification of the variation (a 6015‐bp insertion) in PpMYB25 in natural populations with hairiness/hairless fruit types. Table S14 Primers used in this study. [file PBI-20-886-s002.xlsx]

## Sheet: Table S1
Table S1 BUSCO statistics of genome and proteins
Type	Genome	%	protein	%
Complete BUSCOs (C)	1348	98	1361	99
Complete and single-copy BUSCOs (S)	1320	96	586	42.62
Complete and duplicated BUSCOs (D)	28	2.04	775	56.36
Fragmented BUSCOs (F)	4	0.29	9	0.65
Missing BUSCOs (M)	23	1.67	5	0.36
Total	1375	-	1375	-

## Sheet: Table S2
Table S2 Summary of transposable elements in CN14 genome
Repeat type	Total (bp)	Percentage of genome (%)
Class I: Retrotransposon	56986514	24.9
LTR-Retrotransposon	53590722	23.42
LTR/Copia	24402722	10.66
LTR/Gypsy	27029695	11.81
LTR-other	2158068	0.94
Non-LTR Retrotransposon	3396029	1.48
SINE	31607	0.01
LINE	3364422	1.47
Class II: DNA Transposon	29973518	13.1
EnSpm/CACTA	13807083	6.03
Harbinger	4728825	2.07
Helitron	1798345	0.79
MuDR	4287657	1.87
Tcl/Mariner	219714	0.1
hAT	3483261	1.52
DNA-other	1648633	0.72
Low Complexity	777801	0.34
Tandem repeat	8517379	3.72
Unclassified	10028799	4.38
Total content	106282011	46.45

## Sheet: Table S3
Table S3 Summary of gene annotation statistics
	Gene_set	Percent (%)
Annotated	29610	98.11
COG	25694	85.13
eggNog	25694	85.13
GO	9702	32.15
kegg	11885	39.38
NR	29596	98.06
SwissPort	19971	66.17
Rice	23459	77.73
Tair	23038	76.33
Total	30181	-

## Sheet: Table S4
Table S4 Summary for structural variants between CN14 with Lovell v2.0 peach genome
		Lovell v2.0
Insertion	Count	805
	Total bp	794160
Deletion	Count	646
	Total bp	506527
Tandem expansion	Count	57
	Total bp	39923
Tandem contraction	Count	269
	Total bp	577450
Repeat expansion	Count	909
	Total bp	1850068
Repeat contraction	Count	844
	Total bp	1928940
TNV		75210
TAV (bp)		5980041
TNSV (≥50bp)		3530
TASV (bp)		5697068

## Sheet: Table S5
Table S5 Summary of SVs in CN14 and Lovell v2.0 genome
	Size range (bp)	Count	Total (bp)
Insertion	1-10	33119	72089
	10-50	4105	76092
	50-500	560	95349
	500-10000	245	698811
	Total	38029	942341
Deletion	1-10	30685	64568
	10-50	3435	64095
	50-500	463	73438
	500-10000	183	433089
	Total	34766	635190
Tandem_expansion	1-10	20	118
	10-50	25	740
	50-500	97	21376
	500-10000	172	556074
	Total	314	578308
Tandem_contraction	1-10	52	332
	10-50	53	1181
	50-500	36	6645
	500-10000	21	33278
	Total	162	41436
Repeat_expansion	1-10	40	161
	10-50	56	1405
	50-500	329	77182
	500-10000	580	1772886
	Total	1005	1851634
Repeat_contraction	1-10	21	80
	10-50	69	2112
	50-500	289	65439
	500-10000	555	1863501
	Total	934	1931132
Total for all variants		75210	5980041
Total for all structural variants		3530	5697068

## Sheet: Table S6
Table S6 Five large invsions between CN14 and Lovell v2.0
Query sequence name	Query start coordinate (0-based)	Query end coordinate (0-based)	Length	‘+’ if query/target on the same strand; ‘-’ if opposite	Target sequence name	Target start on original strand (0-based)	Target end on original strand (0-based)	Mapping quality
Pp03	13027420	13180742	153322	-	G3	12370369	12513475	60
Pp03	14472431	14615239	142808	-	G3	15188848	15338837	60
Pp03	14965377	15195409	230032	-	G3	14591473	14813785	60
Pp03	13635481	13857843	222362	-	G3	13826777	14050318	60
Pp03	13899348	14125277	225929	-	G3	13534742	13759972	60

## Sheet: Table S7
Table S7 List of genes involved in expansion and decrease
	Gene ID	BINCODE	NAME	DESCRIPTION	type
Expansion	Pp03G027330.1	1.1.2	PS.lightreaction.photosystem I	(loc_os04g53612.1 : 374.0) no description available & (at3g21740 : 372.0) ACCUMULATION OF PHOTOSYSTEM ONE 4; ACCUMULATION OF PHOTOSYSTEM ONE 4 (APO4); INVOLVED IN: biological_process unknown; LOCATED IN: mitochondrion; EXPRESSED IN: 22 plant structures; EXPRESSED DURING: 13 growth stages; CONTAINS InterPro DOMAIN/s: Protein of unknown function DUF794, plant (InterPro:IPR008512); BEST Arabidopsis …	T
	Pp08G000670.1	1.1.2	PS.lightreaction.photosystem I	(at3g21740 : 330.0) ACCUMULATION OF PHOTOSYSTEM ONE 4; ACCUMULATION OF PHOTOSYSTEM ONE 4 (APO4); INVOLVED IN: biological_process unknown; LOCATED IN: mitochondrion; EXPRESSED IN: 22 plant structures; EXPRESSED DURING: 13 growth stages; CONTAINS InterPro DOMAIN/s: Protein of unknown function DUF794, plant (InterPro:IPR008512); BEST Arabidopsis thaliana protein match is: Arabidopsis thaliana protei…	T
	Pp07G000830.1	1.2.6	PS.photorespiration.hydroxypyruvate reductase	(p13443|dhgy_cucsa : 672.0) Glycerate dehydrogenase (EC 1.1.1.29) (NADH-dependent hydroxypyruvate reductase) (HPR) (GDH) - Cucumis sativus (Cucumber) & (at1g68010 : 664.0) Encodes hydroxypyruvate reductase.; hydroxypyruvate reductase (HPR); CONTAINS InterPro DOMAIN/s: D-isomer specific 2-hydroxyacid dehydrogenase, catalytic domain (InterPro:IPR006139), D-isomer specific 2-hydroxyacid dehydrogenas…	T
	Pp08G019870.1	1.2.6	PS.photorespiration.hydroxypyruvate reductase	(p13443|dhgy_cucsa : 669.0) Glycerate dehydrogenase (EC 1.1.1.29) (NADH-dependent hydroxypyruvate reductase) (HPR) (GDH) - Cucumis sativus (Cucumber) & (at1g68010 : 668.0) Encodes hydroxypyruvate reductase.; hydroxypyruvate reductase (HPR); CONTAINS InterPro DOMAIN/s: D-isomer specific 2-hydroxyacid dehydrogenase, catalytic domain (InterPro:IPR006139), D-isomer specific 2-hydroxyacid dehydrogenas…	T
	Pp02G031100.1	1.3.9	PS.calvin cycle.seduheptulose bisphosphatase	(at3g55800 : 618.0) Encodes the chloroplast enzyme sedoheptulose-1,7-bisphosphatase (SBPase), involved in the carbon reduction of the Calvin cycle. Increase in SBPase activity in transgenic lines accumulate up to 50% more sucrose and starch than wild-type.; sedoheptulose-bisphosphatase (SBPASE); FUNCTIONS IN: sedoheptulose-bisphosphatase activity, phosphoric ester hydrolase activity; INVOLVED IN:…	T
	Pp04G012550.1	1.3.9	PS.calvin cycle.seduheptulose bisphosphatase	(at3g55800 : 634.0) Encodes the chloroplast enzyme sedoheptulose-1,7-bisphosphatase (SBPase), involved in the carbon reduction of the Calvin cycle. Increase in SBPase activity in transgenic lines accumulate up to 50% more sucrose and starch than wild-type.; sedoheptulose-bisphosphatase (SBPASE); FUNCTIONS IN: sedoheptulose-bisphosphatase activity, phosphoric ester hydrolase activity; INVOLVED IN:…	T
	Pp01G043360.1	2.2.1.3.1	major CHO metabolism.degradation.sucrose.invertases.neutral	(at4g34860 : 900.0) Plant neutral invertase family protein; FUNCTIONS IN: catalytic activity, beta-fructofuranosidase activity; LOCATED IN: cytosol; EXPRESSED IN: 20 plant structures; EXPRESSED DURING: 11 growth stages; CONTAINS InterPro DOMAIN/s: Plant neutral invertase (InterPro:IPR006937), Six-hairpin glycosidase-like (InterPro:IPR008928); BEST Arabidopsis thaliana protein match is: cytosolic …	T
	Pp01G061700.1	2.2.1.3.1	major CHO metabolism.degradation.sucrose.invertases.neutral	(at4g09510 : 998.0) CINV2 appears to function as a neutral invertase based on the phenotype of a cinv1(AT1G35580)/cinv2 double mutant. It is predicted to be a cytosolic enzyme. CINV1, CINV2, and possibly other cytosolic invertases may play an important role in supplying carbon from sucrose to non-photosynthetic tissues.; cytosolic invertase 2 (CINV2); FUNCTIONS IN: sucrose alpha-glucosidase activ…	T
	Pp02G011910.1	2.2.1.3.1	major CHO metabolism.degradation.sucrose.invertases.neutral	(at4g34860 : 988.0) Plant neutral invertase family protein; FUNCTIONS IN: catalytic activity, beta-fructofuranosidase activity; LOCATED IN: cytosol; EXPRESSED IN: 20 plant structures; EXPRESSED DURING: 11 growth stages; CONTAINS InterPro DOMAIN/s: Plant neutral invertase (InterPro:IPR006937), Six-hairpin glycosidase-like (InterPro:IPR008928); BEST Arabidopsis thaliana protein match is: cytosolic …	T
	Pp02G025980.1	2.2.1.3.1	major CHO metabolism.degradation.sucrose.invertases.neutral	(at4g09510 : 684.0) CINV2 appears to function as a neutral invertase based on the phenotype of a cinv1(AT1G35580)/cinv2 double mutant. It is predicted to be a cytosolic enzyme. CINV1, CINV2, and possibly other cytosolic invertases may play an important role in supplying carbon from sucrose to non-photosynthetic tissues.; cytosolic invertase 2 (CINV2); FUNCTIONS IN: sucrose alpha-glucosidase activ…	T
	Pp08G019300.1	2.2.1.3.1	major CHO metabolism.degradation.sucrose.invertases.neutral	(at4g34860 : 998.0) Plant neutral invertase family protein; FUNCTIONS IN: catalytic activity, beta-fructofuranosidase activity; LOCATED IN: cytosol; EXPRESSED IN: 20 plant structures; EXPRESSED DURING: 11 growth stages; CONTAINS InterPro DOMAIN/s: Plant neutral invertase (InterPro:IPR006937), Six-hairpin glycosidase-like (InterPro:IPR008928); BEST Arabidopsis thaliana protein match is: cytosolic …	T
	Pp07G027580.1	2.2.2.4	major CHO metabolism.degradation.starch.D enzyme	(at2g40840 : 442.0) Encodes a cytosolic protein with transglucosidase and amylomaltase activity. It is an essential component of the pathway from starch to sucrose and cellular metabolism in leaves at night. The protein binds to heteroglycans and utilizes glucose, mannose and xylose as acceptors. Fucose and galactose can also act as acceptors but less efficiently than the previous three. It was a…	T
	Pp07G027620.1	2.2.2.4	major CHO metabolism.degradation.starch.D enzyme	(at2g40840 : 1467.0) Encodes a cytosolic protein with transglucosidase and amylomaltase activity. It is an essential component of the pathway from starch to sucrose and cellular metabolism in leaves at night. The protein binds to heteroglycans and utilizes glucose, mannose and xylose as acceptors. Fucose and galactose can also act as acceptors but less efficiently than the previous three. It was …	T
	Pp01G011540.1	3.1.1.1	minor CHO metabolism.raffinose family.galactinol synthases.known	(at1g56600 : 500.0) galactinol synthase 2 (GolS2); CONTAINS InterPro DOMAIN/s: Glycosyl transferase, family 8 (InterPro:IPR002495); BEST Arabidopsis thaliana protein match is: galactinol synthase 3 (TAIR:AT1G09350.1); Has 1296 Blast hits to 1295 proteins in 304 species: Archae - 0; Bacteria - 134; Metazoa - 258; Fungi - 290; Plants - 471; Viruses - 73; Other Eukaryotes - 70 (source: NCBI BLink). …	T
	Pp01G031910.1	3.1.1.1	minor CHO metabolism.raffinose family.galactinol synthases.known	(at1g60470 : 546.0) galactinol synthase 4 (GolS4); CONTAINS InterPro DOMAIN/s: Glycosyl transferase, family 8 (InterPro:IPR002495); BEST Arabidopsis thaliana protein match is: galactinol synthase 7 (TAIR:AT1G60450.1); Has 1247 Blast hits to 1246 proteins in 290 species: Archae - 0; Bacteria - 113; Metazoa - 260; Fungi - 270; Plants - 469; Viruses - 69; Other Eukaryotes - 66 (source: NCBI BLink). …	T
	Pp03G000500.1	3.1.1.1	minor CHO metabolism.raffinose family.galactinol synthases.known	(at2g47180 : 572.0) galactinol synthase 1 (GolS1); FUNCTIONS IN: transferase activity, transferring hexosyl groups, transferase activity, transferring glycosyl groups; INVOLVED IN: response to high light intensity, carbohydrate biosynthetic process, response to hydrogen peroxide, response to heat; LOCATED IN: cellular_component unknown; EXPRESSED IN: 19 plant structures; EXPRESSED DURING: 11 grow…	T
	Pp06G005200.1	3.1.1.1	minor CHO metabolism.raffinose family.galactinol synthases.known	(at1g56600 : 538.0) galactinol synthase 2 (GolS2); CONTAINS InterPro DOMAIN/s: Glycosyl transferase, family 8 (InterPro:IPR002495); BEST Arabidopsis thaliana protein match is: galactinol synthase 3 (TAIR:AT1G09350.1); Has 1296 Blast hits to 1295 proteins in 304 species: Archae - 0; Bacteria - 134; Metazoa - 258; Fungi - 290; Plants - 471; Viruses - 73; Other Eukaryotes - 70 (source: NCBI BLink). …	T
	Pp08G028480.1	3.1.1.1	minor CHO metabolism.raffinose family.galactinol synthases.known	(at2g47180 : 471.0) galactinol synthase 1 (GolS1); FUNCTIONS IN: transferase activity, transferring hexosyl groups, transferase activity, transferring glycosyl groups; INVOLVED IN: response to high light intensity, carbohydrate biosynthetic process, response to hydrogen peroxide, response to heat; LOCATED IN: cellular_component unknown; EXPRESSED IN: 19 plant structures; EXPRESSED DURING: 11 grow…	T
	Pp01G011540.1	3.1.1.2	minor CHO metabolism.raffinose family.galactinol synthases.putative	(at1g56600 : 500.0) galactinol synthase 2 (GolS2); CONTAINS InterPro DOMAIN/s: Glycosyl transferase, family 8 (InterPro:IPR002495); BEST Arabidopsis thaliana protein match is: galactinol synthase 3 (TAIR:AT1G09350.1); Has 1296 Blast hits to 1295 proteins in 304 species: Archae - 0; Bacteria - 134; Metazoa - 258; Fungi - 290; Plants - 471; Viruses - 73; Other Eukaryotes - 70 (source: NCBI BLink). …	T
	Pp01G031910.1	3.1.1.2	minor CHO metabolism.raffinose family.galactinol synthases.putative	(at1g60470 : 546.0) galactinol synthase 4 (GolS4); CONTAINS InterPro DOMAIN/s: Glycosyl transferase, family 8 (InterPro:IPR002495); BEST Arabidopsis thaliana protein match is: galactinol synthase 7 (TAIR:AT1G60450.1); Has 1247 Blast hits to 1246 proteins in 290 species: Archae - 0; Bacteria - 113; Metazoa - 260; Fungi - 270; Plants - 469; Viruses - 69; Other Eukaryotes - 66 (source: NCBI BLink). …	T
	Pp08G028480.1	3.1.1.2	minor CHO metabolism.raffinose family.galactinol synthases.putative	(at2g47180 : 471.0) galactinol synthase 1 (GolS1); FUNCTIONS IN: transferase activity, transferring hexosyl groups, transferase activity, transferring glycosyl groups; INVOLVED IN: response to high light intensity, carbohydrate biosynthetic process, response to hydrogen peroxide, response to heat; LOCATED IN: cellular_component unknown; EXPRESSED IN: 19 plant structures; EXPRESSED DURING: 11 grow…	T
	Pp01G005710.1	3.3	minor CHO metabolism.sugar alcohols	(at5g51970 : 267.0) Encodes a putative sorbitol dehydrogenase that can be thiolated in vitro.; GroES-like zinc-binding alcohol dehydrogenase family protein; FUNCTIONS IN: oxidoreductase activity, zinc ion binding; INVOLVED IN: oxidation reduction; EXPRESSED IN: 24 plant structures; EXPRESSED DURING: 15 growth stages; CONTAINS InterPro DOMAIN/s: GroES-like (InterPro:IPR011032), Alcohol dehydrogena…	T
	Pp02G034980.1	3.3	minor CHO metabolism.sugar alcohols	(at5g51970 : 619.0) Encodes a putative sorbitol dehydrogenase that can be thiolated in vitro.; GroES-like zinc-binding alcohol dehydrogenase family protein; FUNCTIONS IN: oxidoreductase activity, zinc ion binding; INVOLVED IN: oxidation reduction; EXPRESSED IN: 24 plant structures; EXPRESSED DURING: 15 growth stages; CONTAINS InterPro DOMAIN/s: GroES-like (InterPro:IPR011032), Alcohol dehydrogena…	T
	Pp08G017790.1	3.3	minor CHO metabolism.sugar alcohols	(at5g51970 : 543.0) Encodes a putative sorbitol dehydrogenase that can be thiolated in vitro.; GroES-like zinc-binding alcohol dehydrogenase family protein; FUNCTIONS IN: oxidoreductase activity, zinc ion binding; INVOLVED IN: oxidation reduction; EXPRESSED IN: 24 plant structures; EXPRESSED DURING: 15 growth stages; CONTAINS InterPro DOMAIN/s: GroES-like (InterPro:IPR011032), Alcohol dehydrogena…	T
	Pp01G041200.1	3.4.4	minor CHO metabolism.myo-inositol.myo inositol oxygenases	(at1g14520 : 509.0) Encodes MIOX1. Belongs to myo-inositol oxygenase gene family.; myo-inositol oxygenase 1 (MIOX1); FUNCTIONS IN: inositol oxygenase activity, oxidoreductase activity; INVOLVED IN: syncytium formation; LOCATED IN: cytoplasm; EXPRESSED IN: 6 plant structures; CONTAINS InterPro DOMAIN/s: Protein of unknown function DUF706 (InterPro:IPR007828); BEST Arabidopsis thaliana protein matc…	T
	Pp02G014880.1	3.4.4	minor CHO metabolism.myo-inositol.myo inositol oxygenases	(at1g14520 : 334.0) Encodes MIOX1. Belongs to myo-inositol oxygenase gene family.; myo-inositol oxygenase 1 (MIOX1); FUNCTIONS IN: inositol oxygenase activity, oxidoreductase activity; INVOLVED IN: syncytium formation; LOCATED IN: cytoplasm; EXPRESSED IN: 6 plant structures; CONTAINS InterPro DOMAIN/s: Protein of unknown function DUF706 (InterPro:IPR007828); BEST Arabidopsis thaliana protein matc…	T
	Pp03G005250.1	3.4.4	minor CHO metabolism.myo-inositol.myo inositol oxygenases	(at1g14520 : 492.0) Encodes MIOX1. Belongs to myo-inositol oxygenase gene family.; myo-inositol oxygenase 1 (MIOX1); FUNCTIONS IN: inositol oxygenase activity, oxidoreductase activity; INVOLVED IN: syncytium formation; LOCATED IN: cytoplasm; EXPRESSED IN: 6 plant structures; CONTAINS InterPro DOMAIN/s: Protein of unknown function DUF706 (InterPro:IPR007828); BEST Arabidopsis thaliana protein matc…	T
	Pp05G019600.1	3.4.4	minor CHO metabolism.myo-inositol.myo inositol oxygenases	(at4g26260 : 492.0) Encodes a myo-inositol oxygenase.; myo-inositol oxygenase 4 (MIOX4); FUNCTIONS IN: inositol oxygenase activity; INVOLVED IN: L-ascorbic acid biosynthetic process, syncytium formation; LOCATED IN: cytoplasm; EXPRESSED IN: 19 plant structures; EXPRESSED DURING: 8 growth stages; CONTAINS InterPro DOMAIN/s: Protein of unknown function DUF706 (InterPro:IPR007828); BEST Arabidopsis …	T
	Pp07G005210.1	3.4.4	minor CHO metabolism.myo-inositol.myo inositol oxygenases	(at1g14520 : 502.0) Encodes MIOX1. Belongs to myo-inositol oxygenase gene family.; myo-inositol oxygenase 1 (MIOX1); FUNCTIONS IN: inositol oxygenase activity, oxidoreductase activity; INVOLVED IN: syncytium formation; LOCATED IN: cytoplasm; EXPRESSED IN: 6 plant structures; CONTAINS InterPro DOMAIN/s: Protein of unknown function DUF706 (InterPro:IPR007828); BEST Arabidopsis thaliana protein matc…	T
	Pp06G009700.3	3.5	minor CHO metabolism.others	(at2g37770 : 531.0) NAD(P)-linked oxidoreductase superfamily protein; FUNCTIONS IN: oxidoreductase activity; INVOLVED IN: oxidation reduction; EXPRESSED IN: 12 plant structures; EXPRESSED DURING: LP.04 four leaves visible, 4 anthesis, petal differentiation and expansion stage; CONTAINS InterPro DOMAIN/s: Aldo/keto reductase (InterPro:IPR001395), Aldo/keto reductase subgroup (InterPro:IPR020471), …	T
	Pp06G009730.1	3.5	minor CHO metabolism.others	(at2g37770 : 435.0) NAD(P)-linked oxidoreductase superfamily protein; FUNCTIONS IN: oxidoreductase activity; INVOLVED IN: oxidation reduction; EXPRESSED IN: 12 plant structures; EXPRESSED DURING: LP.04 four leaves visible, 4 anthesis, petal differentiation and expansion stage; CONTAINS InterPro DOMAIN/s: Aldo/keto reductase (InterPro:IPR001395), Aldo/keto reductase subgroup (InterPro:IPR020471), …	T
	Pp06G009740.1	3.5	minor CHO metabolism.others	(at2g37770 : 459.0) NAD(P)-linked oxidoreductase superfamily protein; FUNCTIONS IN: oxidoreductase activity; INVOLVED IN: oxidation reduction; EXPRESSED IN: 12 plant structures; EXPRESSED DURING: LP.04 four leaves visible, 4 anthesis, petal differentiation and expansion stage; CONTAINS InterPro DOMAIN/s: Aldo/keto reductase (InterPro:IPR001395), Aldo/keto reductase subgroup (InterPro:IPR020471), …	T
	Pp06G031930.1	3.5	minor CHO metabolism.others	(at2g37770 : 418.0) NAD(P)-linked oxidoreductase superfamily protein; FUNCTIONS IN: oxidoreductase activity; INVOLVED IN: oxidation reduction; EXPRESSED IN: 12 plant structures; EXPRESSED DURING: LP.04 four leaves visible, 4 anthesis, petal differentiation and expansion stage; CONTAINS InterPro DOMAIN/s: Aldo/keto reductase (InterPro:IPR001395), Aldo/keto reductase subgroup (InterPro:IPR020471), …	T
	Pp06G031940.1	3.5	minor CHO metabolism.others	(at2g37770 : 207.0) NAD(P)-linked oxidoreductase superfamily protein; FUNCTIONS IN: oxidoreductase activity; INVOLVED IN: oxidation reduction; EXPRESSED IN: 12 plant structures; EXPRESSED DURING: LP.04 four leaves visible, 4 anthesis, petal differentiation and expansion stage; CONTAINS InterPro DOMAIN/s: Aldo/keto reductase (InterPro:IPR001395), Aldo/keto reductase subgroup (InterPro:IPR020471), …	T
	Pp02G008800.1	3.5	minor CHO metabolism.others	(at2g21250 : 515.0) NAD(P)-linked oxidoreductase superfamily protein; FUNCTIONS IN: oxidoreductase activity; INVOLVED IN: response to cadmium ion; EXPRESSED IN: cultured cell, leaf; EXPRESSED DURING: seedling growth; CONTAINS InterPro DOMAIN/s: Aldo/keto reductase (InterPro:IPR001395), Aldo/keto reductase subgroup (InterPro:IPR020471), Aldo/keto reductase, conserved site (InterPro:IPR018170); BES…	T
	Pp08G011600.1	3.5	minor CHO metabolism.others	(p28475|s6pd_maldo : 444.0) NADP-dependent D-sorbitol-6-phosphate dehydrogenase (EC 1.1.1.200) (Aldose-6-phosphate reductase [NADPH]) (NADP-S6PDH) - Malus domestica (Apple) (Malus sylvestris) & (at2g21260 : 399.0) NAD(P)-linked oxidoreductase superfamily protein; FUNCTIONS IN: oxidoreductase activity; INVOLVED IN: oxidation reduction; CONTAINS InterPro DOMAIN/s: Aldo/keto reductase (InterPro:IPR0…	T
	Pp01G003760.1	3.5	minor CHO metabolism.others	(at1g04420 : 559.0) NAD(P)-linked oxidoreductase superfamily protein; FUNCTIONS IN: oxidoreductase activity, aldo-keto reductase activity; INVOLVED IN: oxidation reduction; LOCATED IN: chloroplast, chloroplast stroma, chloroplast envelope; EXPRESSED IN: 23 plant structures; EXPRESSED DURING: 13 growth stages; CONTAINS InterPro DOMAIN/s: Aldo/keto reductase (InterPro:IPR001395); BEST Arabidopsis t…	T
	Pp01G003800.1	3.5	minor CHO metabolism.others	(at1g04420 : 582.0) NAD(P)-linked oxidoreductase superfamily protein; FUNCTIONS IN: oxidoreductase activity, aldo-keto reductase activity; INVOLVED IN: oxidation reduction; LOCATED IN: chloroplast, chloroplast stroma, chloroplast envelope; EXPRESSED IN: 23 plant structures; EXPRESSED DURING: 13 growth stages; CONTAINS InterPro DOMAIN/s: Aldo/keto reductase (InterPro:IPR001395); BEST Arabidopsis t…	T
	Pp02G030160.1	4.1.7	glycolysis.cytosolic branch.triosephosphate isomerase (TPI)	(p48495|tpis_pethy : 415.0) Triosephosphate isomerase, cytosolic (EC 5.3.1.1) (TIM) (Triose-phosphate isomerase) - Petunia hybrida (Petunia) & (at3g55440 : 399.0) Encodes triosephosphate isomerase.; triosephosphate isomerase (TPI); FUNCTIONS IN: triose-phosphate isomerase activity, copper ion binding; INVOLVED IN: in 7 processes; LOCATED IN: in 8 components; EXPRESSED IN: 27 plant structures; EXP…	T
	Pp06G033860.1	4.1.7	glycolysis.cytosolic branch.triosephosphate isomerase (TPI)	(at3g55440 : 179.0) Encodes triosephosphate isomerase.; triosephosphate isomerase (TPI); FUNCTIONS IN: triose-phosphate isomerase activity, copper ion binding; INVOLVED IN: in 7 processes; LOCATED IN: in 8 components; EXPRESSED IN: 27 plant structures; EXPRESSED DURING: 15 growth stages; CONTAINS InterPro DOMAIN/s: Triosephosphate isomerase, active site (InterPro:IPR020861), Aldolase-type TIM bar…	T
	Pp06G033870.1	4.1.7	glycolysis.cytosolic branch.triosephosphate isomerase (TPI)	(p48495|tpis_pethy : 434.0) Triosephosphate isomerase, cytosolic (EC 5.3.1.1) (TIM) (Triose-phosphate isomerase) - Petunia hybrida (Petunia) & (at3g55440 : 430.0) Encodes triosephosphate isomerase.; triosephosphate isomerase (TPI); FUNCTIONS IN: triose-phosphate isomerase activity, copper ion binding; INVOLVED IN: in 7 processes; LOCATED IN: in 8 components; EXPRESSED IN: 27 plant structures; EXP…	T
	Pp07G007930.1	4.1.12	glycolysis.cytosolic branch.phosphoglycerate mutase	(at3g05170 : 150.0) Phosphoglycerate mutase family protein; FUNCTIONS IN: catalytic activity; INVOLVED IN: metabolic process; LOCATED IN: cellular_component unknown; EXPRESSED IN: 17 plant structures; EXPRESSED DURING: 6 growth stages; CONTAINS InterPro DOMAIN/s: Histidine phosphatase superfamily, clade-1 (InterPro:IPR013078), Phosphoglycerate/bisphosphoglycerate mutase, active site (InterPro:IPR…	T
	Pp06G003210.2	4.3.12	glycolysis.unclear/dually targeted.phosphoglycerate mutase	(at3g05170 : 414.0) Phosphoglycerate mutase family protein; FUNCTIONS IN: catalytic activity; INVOLVED IN: metabolic process; LOCATED IN: cellular_component unknown; EXPRESSED IN: 17 plant structures; EXPRESSED DURING: 6 growth stages; CONTAINS InterPro DOMAIN/s: Histidine phosphatase superfamily, clade-1 (InterPro:IPR013078), Phosphoglycerate/bisphosphoglycerate mutase, active site (InterPro:IPR…	T
	Pp07G007930.1	4.3.12	glycolysis.unclear/dually targeted.phosphoglycerate mutase	(at3g05170 : 150.0) Phosphoglycerate mutase family protein; FUNCTIONS IN: catalytic activity; INVOLVED IN: metabolic process; LOCATED IN: cellular_component unknown; EXPRESSED IN: 17 plant structures; EXPRESSED DURING: 6 growth stages; CONTAINS InterPro DOMAIN/s: Histidine phosphatase superfamily, clade-1 (InterPro:IPR013078), Phosphoglycerate/bisphosphoglycerate mutase, active site (InterPro:IPR…	T
	Pp08G002200.1	5.3	fermentation.ADH	(p48977|adh_maldo : 693.0) Alcohol dehydrogenase (EC 1.1.1.1) - Malus domestica (Apple) (Malus sylvestris) & (loc_os11g10480.1 : 643.0) no description available & (at1g77120 : 627.0) Catalyzes the reduction of acetaldehyde using NADH as reductant. Requires zinc for activity. Dimer. Anaerobic response polypeptide (ANP). Fermentation. The protein undergoes thiolation following treatment with the ox…	T
	Pp08G002220.1	5.3	fermentation.ADH	(at1g77120 : 604.0) Catalyzes the reduction of acetaldehyde using NADH as reductant. Requires zinc for activity. Dimer. Anaerobic response polypeptide (ANP). Fermentation. The protein undergoes thiolation following treatment with the oxidant tert-butylhydroperoxide.; alcohol dehydrogenase 1 (ADH1); FUNCTIONS IN: alcohol dehydrogenase (NAD) activity; INVOLVED IN: response to cadmium ion, cellular …	T
	Pp08G002240.1	5.3	fermentation.ADH	(at1g77120 : 631.0) Catalyzes the reduction of acetaldehyde using NADH as reductant. Requires zinc for activity. Dimer. Anaerobic response polypeptide (ANP). Fermentation. The protein undergoes thiolation following treatment with the oxidant tert-butylhydroperoxide.; alcohol dehydrogenase 1 (ADH1); FUNCTIONS IN: alcohol dehydrogenase (NAD) activity; INVOLVED IN: response to cadmium ion, cellular …	T
	Pp08G023680.1	5.3	fermentation.ADH	(p48977|adh_maldo : 623.0) Alcohol dehydrogenase (EC 1.1.1.1) - Malus domestica (Apple) (Malus sylvestris) & (loc_os11g10480.1 : 610.0) no description available & (at1g77120 : 595.0) Catalyzes the reduction of acetaldehyde using NADH as reductant. Requires zinc for activity. Dimer. Anaerobic response polypeptide (ANP). Fermentation. The protein undergoes thiolation following treatment with the ox…	T
	Pp08G023690.1	5.3	fermentation.ADH	(p48977|adh_maldo : 595.0) Alcohol dehydrogenase (EC 1.1.1.1) - Malus domestica (Apple) (Malus sylvestris) & (loc_os11g10480.1 : 592.0) no description available & (at1g77120 : 578.0) Catalyzes the reduction of acetaldehyde using NADH as reductant. Requires zinc for activity. Dimer. Anaerobic response polypeptide (ANP). Fermentation. The protein undergoes thiolation following treatment with the ox…	T
	Pp05G008560.1	6.2	gluconeogenesis / glyoxylate cycle.malate synthase	(p24571|masy_cucma : 192.0) Malate synthase, glyoxysomal (EC 2.3.3.9) - Cucurbita maxima (Pumpkin) (Winter squash) & (at5g03860 : 177.0) Encodes a protein with malate synthase activity.; malate synthase (MLS); FUNCTIONS IN: malate synthase activity; INVOLVED IN: glyoxylate cycle; CONTAINS InterPro DOMAIN/s: Malate synthase-like (InterPro:IPR011076), Malate synthase, conserved site (InterPro:IPR01…	T
	Pp05G008570.1	6.2	gluconeogenesis / glyoxylate cycle.malate synthase	(p08216|masy_cucsa : 150.0) Malate synthase, glyoxysomal (EC 2.3.3.9) - Cucumis sativus (Cucumber) & (at5g03860 : 146.0) Encodes a protein with malate synthase activity.; malate synthase (MLS); FUNCTIONS IN: malate synthase activity; INVOLVED IN: glyoxylate cycle; CONTAINS InterPro DOMAIN/s: Malate synthase-like (InterPro:IPR011076), Malate synthase, conserved site (InterPro:IPR019830), Malate sy…	T
	Pp01G032070.1	8.3	TCA / org transformation.carbonic anhydrases	(p16016|cahc_spiol : 217.0) Carbonic anhydrase, chloroplast precursor (EC 4.2.1.1) (Carbonate dehydratase) - Spinacia oleracea (Spinach) & (at5g14740 : 203.0) Encodes a beta carbonic anhydrase likely to be localized in the cytoplasm. Expression of its mRNA is seen in etiolated seedlings and points to a possible nonphotosynthetic role for this isoform.; carbonic anhydrase 2 (CA2); FUNCTIONS IN: ca…	T
	Pp03G033530.1	8.3	TCA / org transformation.carbonic anhydrases	(p17067|cahc_pea : 371.0) Carbonic anhydrase, chloroplast precursor (EC 4.2.1.1) (Carbonate dehydratase) [Contains: Carbonic anhydrase, 27 kDa isoform; Carbonic anhydrase, 25 kDa isoform] - Pisum sativum (Garden pea) & (at3g01500 : 364.0) Encodes a putative beta-carbonic anhydrase betaCA1. Together with betaCA4 (At1g70410) regulates CO2-controlled stomatal movements in guard cells.; carbonic anhy…	T
	Pp06G033470.1	8.3	TCA / org transformation.carbonic anhydrases	(at5g14740 : 288.0) Encodes a beta carbonic anhydrase likely to be localized in the cytoplasm. Expression of its mRNA is seen in etiolated seedlings and points to a possible nonphotosynthetic role for this isoform.; carbonic anhydrase 2 (CA2); FUNCTIONS IN: carbonate dehydratase activity, zinc ion binding; INVOLVED IN: defense response to bacterium, carbon utilization; LOCATED IN: cytosol, chloro…	T
	Pp08G003060.1	8.3	TCA / org transformation.carbonic anhydrases	(p46281|cahx_flapr : 290.0) Carbonic anhydrase (EC 4.2.1.1) (Carbonate dehydratase) - Flaveria pringlei & (at5g14740 : 288.0) Encodes a beta carbonic anhydrase likely to be localized in the cytoplasm. Expression of its mRNA is seen in etiolated seedlings and points to a possible nonphotosynthetic role for this isoform.; carbonic anhydrase 2 (CA2); FUNCTIONS IN: carbonate dehydratase activity, zin…	T
	Pp03G024730.1	10.3	cell wall.hemicellulose synthesis	(at3g07620 : 575.0) Exostosin family protein; FUNCTIONS IN: catalytic activity; INVOLVED IN: biological_process unknown; LOCATED IN: endomembrane system, membrane; CONTAINS InterPro DOMAIN/s: Exostosin-like (InterPro:IPR004263); BEST Arabidopsis thaliana protein match is: Exostosin family protein (TAIR:AT5G03795.1); Has 1440 Blast hits to 1432 proteins in 112 species: Archae - 0; Bacteria - 8; Me…	T
	Pp01G035900.1	10.5.5	cell wall.cell wall proteins.RGP	(q8ru27|uptg2_soltu : 189.0) Alpha-1,4-glucan-protein synthase [UDP-forming] 2 (EC 2.4.1.112) (UDP-glucose:protein transglucosylase 2) (UPTG 2) - Solanum tuberosum (Potato) & (at5g15650 : 188.0) Reversibly Glycosylated Polypeptide-2. Constitutive expression in tobacco impairs plant development and virus spread.; reversibly glycosylated polypeptide 2 (RGP2); FUNCTIONS IN: transferase activity, tra…	T
	Pp01G035920.1	10.5.5	cell wall.cell wall proteins.RGP	(o04300|uptg_pea : 675.0) Alpha-1,4-glucan-protein synthase [UDP-forming] (EC 2.4.1.112) (UDP-glucose:protein transglucosylase) (UPTG) (Reversibly glycosylated polypeptide) - Pisum sativum (Garden pea) & (loc_os03g40270.1 : 657.0) no description available & (at3g08900 : 655.0) Encodes a reversible autoglycosylated protein peripherally associated with cell membranes. Highly expressed in roots ans …	T
	Pp03G030330.1	10.5.5	cell wall.cell wall proteins.RGP	(q9sc19|uptg1_soltu : 662.0) Alpha-1,4-glucan-protein synthase [UDP-forming] 1 (EC 2.4.1.112) (UDP-glucose:protein transglucosylase 1) (UPTG 1) - Solanum tuberosum (Potato) & (loc_os03g40270.1 : 660.0) no description available & (at3g02230 : 658.0) reversibly glycosylated polypeptide possibly involved in plant cell wall synthesis; reversibly glycosylated polypeptide 1 (RGP1); FUNCTIONS IN: cellul…	T
	Pp05G003510.1	10.5.5	cell wall.cell wall proteins.RGP	(q8ru27|uptg2_soltu : 684.0) Alpha-1,4-glucan-protein synthase [UDP-forming] 2 (EC 2.4.1.112) (UDP-glucose:protein transglucosylase 2) (UPTG 2) - Solanum tuberosum (Potato) & (loc_os03g40270.1 : 672.0) no description available & (at3g08900 : 656.0) Encodes a reversible autoglycosylated protein peripherally associated with cell membranes. Highly expressed in roots ans suspension-cultured cells.; r…	T
	Pp05G009110.1	10.5.5	cell wall.cell wall proteins.RGP	(q8ru27|uptg2_soltu : 636.0) Alpha-1,4-glucan-protein synthase [UDP-forming] 2 (EC 2.4.1.112) (UDP-glucose:protein transglucosylase 2) (UPTG 2) - Solanum tuberosum (Potato) & (loc_os03g40270.1 : 635.0) no description available & (at3g02230 : 634.0) reversibly glycosylated polypeptide possibly involved in plant cell wall synthesis; reversibly glycosylated polypeptide 1 (RGP1); FUNCTIONS IN: cellul…	T
	Pp02G009750.1	10.6.1	cell wall.degradation.cellulases and beta -1,4-glucanases	(at5g04885 : 971.0) Glycosyl hydrolase family protein; FUNCTIONS IN: hydrolase activity, hydrolyzing O-glycosyl compounds; INVOLVED IN: carbohydrate metabolic process; LOCATED IN: plasma membrane, anchored to membrane; EXPRESSED IN: 7 plant structures; CONTAINS InterPro DOMAIN/s: Glycoside hydrolase, family 3, N-terminal (InterPro:IPR001764), Glycoside hydrolase, family 3, C-terminal (InterPro:IP…	T
	Pp06G024430.1	10.6.1	cell wall.degradation.cellulases and beta -1,4-glucanases	(at5g20950 : 971.0) Glycosyl hydrolase family protein; FUNCTIONS IN: hydrolase activity, hydrolyzing O-glycosyl compounds; INVOLVED IN: carbohydrate metabolic process; LOCATED IN: cell wall, membrane, plant-type cell wall; EXPRESSED IN: 25 plant structures; EXPRESSED DURING: 13 growth stages; CONTAINS InterPro DOMAIN/s: Glycoside hydrolase, family 3, N-terminal (InterPro:IPR001764), Glycoside hyd…	T
	Pp06G024470.1	10.6.1	cell wall.degradation.cellulases and beta -1,4-glucanases	(at5g04885 : 856.0) Glycosyl hydrolase family protein; FUNCTIONS IN: hydrolase activity, hydrolyzing O-glycosyl compounds; INVOLVED IN: carbohydrate metabolic process; LOCATED IN: plasma membrane, anchored to membrane; EXPRESSED IN: 7 plant structures; CONTAINS InterPro DOMAIN/s: Glycoside hydrolase, family 3, N-terminal (InterPro:IPR001764), Glycoside hydrolase, family 3, C-terminal (InterPro:IP…	T
	Pp06G024480.1	10.6.1	cell wall.degradation.cellulases and beta -1,4-glucanases	(at5g04885 : 852.0) Glycosyl hydrolase family protein; FUNCTIONS IN: hydrolase activity, hydrolyzing O-glycosyl compounds; INVOLVED IN: carbohydrate metabolic process; LOCATED IN: plasma membrane, anchored to membrane; EXPRESSED IN: 7 plant structures; CONTAINS InterPro DOMAIN/s: Glycoside hydrolase, family 3, N-terminal (InterPro:IPR001764), Glycoside hydrolase, family 3, C-terminal (InterPro:IP…	T
	Pp06G024520.1	10.6.1	cell wall.degradation.cellulases and beta -1,4-glucanases	(at5g04885 : 853.0) Glycosyl hydrolase family protein; FUNCTIONS IN: hydrolase activity, hydrolyzing O-glycosyl compounds; INVOLVED IN: carbohydrate metabolic process; LOCATED IN: plasma membrane, anchored to membrane; EXPRESSED IN: 7 plant structures; CONTAINS InterPro DOMAIN/s: Glycoside hydrolase, family 3, N-terminal (InterPro:IPR001764), Glycoside hydrolase, family 3, C-terminal (InterPro:IP…	T
	Pp06G024610.1	10.6.1	cell wall.degradation.cellulases and beta -1,4-glucanases	(loc_os03g53800.5 : 859.0) no description available & (at5g20950 : 854.0) Glycosyl hydrolase family protein; FUNCTIONS IN: hydrolase activity, hydrolyzing O-glycosyl compounds; INVOLVED IN: carbohydrate metabolic process; LOCATED IN: cell wall, membrane, plant-type cell wall; EXPRESSED IN: 25 plant structures; EXPRESSED DURING: 13 growth stages; CONTAINS InterPro DOMAIN/s: Glycoside hydrolase, fa…	T
	Pp07G029640.1	10.6.1	cell wall.degradation.cellulases and beta -1,4-glucanases	(at5g20950 : 225.0) Glycosyl hydrolase family protein; FUNCTIONS IN: hydrolase activity, hydrolyzing O-glycosyl compounds; INVOLVED IN: carbohydrate metabolic process; LOCATED IN: cell wall, membrane, plant-type cell wall; EXPRESSED IN: 25 plant structures; EXPRESSED DURING: 13 growth stages; CONTAINS InterPro DOMAIN/s: Glycoside hydrolase, family 3, N-terminal (InterPro:IPR001764), Glycoside hyd…	T
	Pp07G029650.1	10.6.1	cell wall.degradation.cellulases and beta -1,4-glucanases	(loc_os03g53800.5 : 360.0) no description available & (at5g20950 : 359.0) Glycosyl hydrolase family protein; FUNCTIONS IN: hydrolase activity, hydrolyzing O-glycosyl compounds; INVOLVED IN: carbohydrate metabolic process; LOCATED IN: cell wall, membrane, plant-type cell wall; EXPRESSED IN: 25 plant structures; EXPRESSED DURING: 13 growth stages; CONTAINS InterPro DOMAIN/s: Glycoside hydrolase, fa…	T
	Pp07G029680.1	10.6.1	cell wall.degradation.cellulases and beta -1,4-glucanases	(at5g20950 : 951.0) Glycosyl hydrolase family protein; FUNCTIONS IN: hydrolase activity, hydrolyzing O-glycosyl compounds; INVOLVED IN: carbohydrate metabolic process; LOCATED IN: cell wall, membrane, plant-type cell wall; EXPRESSED IN: 25 plant structures; EXPRESSED DURING: 13 growth stages; CONTAINS InterPro DOMAIN/s: Glycoside hydrolase, family 3, N-terminal (InterPro:IPR001764), Glycoside hyd…	T
	Pp02G015320.1	10.6.1	cell wall.degradation.cellulases and beta -1,4-glucanases	(at3g47000 : 626.0) Glycosyl hydrolase family protein; FUNCTIONS IN: hydrolase activity, hydrolyzing O-glycosyl compounds; INVOLVED IN: carbohydrate metabolic process; LOCATED IN: cellular_component unknown; EXPRESSED IN: 23 plant structures; EXPRESSED DURING: 13 growth stages; CONTAINS InterPro DOMAIN/s: Glycoside hydrolase, family 3, N-terminal (InterPro:IPR001764), Glycoside hydrolase, family …	T
	Pp02G015400.1	10.6.1	cell wall.degradation.cellulases and beta -1,4-glucanases	(at3g47040 : 330.0) Glycosyl hydrolase family protein; FUNCTIONS IN: hydrolase activity, hydrolyzing O-glycosyl compounds; INVOLVED IN: carbohydrate metabolic process; LOCATED IN: cellular_component unknown; EXPRESSED IN: sperm cell, root; CONTAINS InterPro DOMAIN/s: Glycoside hydrolase, family 3, C-terminal (InterPro:IPR002772), Glycoside hydrolase, family 3, N-terminal (InterPro:IPR001764), Gly…	T
	Pp02G015450.1	10.6.1	cell wall.degradation.cellulases and beta -1,4-glucanases	(at3g47000 : 605.0) Glycosyl hydrolase family protein; FUNCTIONS IN: hydrolase activity, hydrolyzing O-glycosyl compounds; INVOLVED IN: carbohydrate metabolic process; LOCATED IN: cellular_component unknown; EXPRESSED IN: 23 plant structures; EXPRESSED DURING: 13 growth stages; CONTAINS InterPro DOMAIN/s: Glycoside hydrolase, family 3, N-terminal (InterPro:IPR001764), Glycoside hydrolase, family …	T
	Pp06G035500.1	10.6.1	cell wall.degradation.cellulases and beta -1,4-glucanases	(at3g47000 : 916.0) Glycosyl hydrolase family protein; FUNCTIONS IN: hydrolase activity, hydrolyzing O-glycosyl compounds; INVOLVED IN: carbohydrate metabolic process; LOCATED IN: cellular_component unknown; EXPRESSED IN: 23 plant structures; EXPRESSED DURING: 13 growth stages; CONTAINS InterPro DOMAIN/s: Glycoside hydrolase, family 3, N-terminal (InterPro:IPR001764), Glycoside hydrolase, family …	T
	Pp01G017690.1	10.6.3	cell wall.degradation.pectate lyases and polygalacturonases	(at3g07820 : 395.0) Pectin lyase-like superfamily protein; FUNCTIONS IN: polygalacturonase activity; INVOLVED IN: carbohydrate metabolic process; LOCATED IN: endomembrane system; EXPRESSED IN: 11 plant structures; EXPRESSED DURING: L mature pollen stage, M germinated pollen stage, 4 anthesis, C globular stage, petal differentiation and expansion stage; CONTAINS InterPro DOMAIN/s: Pectin lyase fol…	T
	Pp02G000580.1	10.6.3	cell wall.degradation.pectate lyases and polygalacturonases	(at3g07830 : 331.0) Pectin lyase-like superfamily protein; FUNCTIONS IN: polygalacturonase activity; INVOLVED IN: carbohydrate metabolic process; LOCATED IN: plant-type cell wall; EXPRESSED IN: 7 plant structures; EXPRESSED DURING: L mature pollen stage, M germinated pollen stage, 4 anthesis, petal differentiation and expansion stage; CONTAINS InterPro DOMAIN/s: Pectin lyase fold/virulence factor…	T
	Pp02G000870.1	10.6.3	cell wall.degradation.pectate lyases and polygalacturonases	(q39786|pglr_goshi : 348.0) Polygalacturonase precursor (EC 3.2.1.15) (PG) (Pectinase) - Gossypium hirsutum (Upland cotton) & (at3g07820 : 343.0) Pectin lyase-like superfamily protein; FUNCTIONS IN: polygalacturonase activity; INVOLVED IN: carbohydrate metabolic process; LOCATED IN: endomembrane system; EXPRESSED IN: 11 plant structures; EXPRESSED DURING: L mature pollen stage, M germinated polle…	T
	Pp02G000950.1	10.6.3	cell wall.degradation.pectate lyases and polygalacturonases	(at3g07820 : 347.0) Pectin lyase-like superfamily protein; FUNCTIONS IN: polygalacturonase activity; INVOLVED IN: carbohydrate metabolic process; LOCATED IN: endomembrane system; EXPRESSED IN: 11 plant structures; EXPRESSED DURING: L mature pollen stage, M germinated pollen stage, 4 anthesis, C globular stage, petal differentiation and expansion stage; CONTAINS InterPro DOMAIN/s: Pectin lyase fol…	T
	Pp02G000970.1	10.6.3	cell wall.degradation.pectate lyases and polygalacturonases	(q40312|pglr_medsa : 363.0) Polygalacturonase precursor (EC 3.2.1.15) (PG) (Pectinase) - Medicago sativa (Alfalfa) & (at3g07840 : 331.0) Pectin lyase-like superfamily protein; FUNCTIONS IN: polygalacturonase activity; INVOLVED IN: carbohydrate metabolic process; LOCATED IN: endomembrane system; EXPRESSED IN: petal, leaf whorl, male gametophyte, flower; EXPRESSED DURING: L mature pollen stage, M g…	T
	Pp02G000980.1	10.6.3	cell wall.degradation.pectate lyases and polygalacturonases	(at3g07820 : 347.0) Pectin lyase-like superfamily protein; FUNCTIONS IN: polygalacturonase activity; INVOLVED IN: carbohydrate metabolic process; LOCATED IN: endomembrane system; EXPRESSED IN: 11 plant structures; EXPRESSED DURING: L mature pollen stage, M germinated pollen stage, 4 anthesis, C globular stage, petal differentiation and expansion stage; CONTAINS InterPro DOMAIN/s: Pectin lyase fol…	T
	Pp03G011490.1	10.6.3	cell wall.degradation.pectate lyases and polygalacturonases	(at5g48140 : 280.0) Pectin lyase-like superfamily protein; FUNCTIONS IN: polygalacturonase activity; INVOLVED IN: carbohydrate metabolic process; LOCATED IN: endomembrane system; EXPRESSED IN: 12 plant structures; EXPRESSED DURING: 6 growth stages; CONTAINS InterPro DOMAIN/s: Pectin lyase fold/virulence factor (InterPro:IPR011050), Pectin lyase fold (InterPro:IPR012334), Glycoside hydrolase, fami…	T
	Pp03G011510.1	10.6.3	cell wall.degradation.pectate lyases and polygalacturonases	(at3g07820 : 345.0) Pectin lyase-like superfamily protein; FUNCTIONS IN: polygalacturonase activity; INVOLVED IN: carbohydrate metabolic process; LOCATED IN: endomembrane system; EXPRESSED IN: 11 plant structures; EXPRESSED DURING: L mature pollen stage, M germinated pollen stage, 4 anthesis, C globular stage, petal differentiation and expansion stage; CONTAINS InterPro DOMAIN/s: Pectin lyase fol…	T
	Pp03G011520.1	10.6.3	cell wall.degradation.pectate lyases and polygalacturonases	(at3g07820 : 345.0) Pectin lyase-like superfamily protein; FUNCTIONS IN: polygalacturonase activity; INVOLVED IN: carbohydrate metabolic process; LOCATED IN: endomembrane system; EXPRESSED IN: 11 plant structures; EXPRESSED DURING: L mature pollen stage, M germinated pollen stage, 4 anthesis, C globular stage, petal differentiation and expansion stage; CONTAINS InterPro DOMAIN/s: Pectin lyase fol…	T
	Pp03G011540.1	10.6.3	cell wall.degradation.pectate lyases and polygalacturonases	(at3g07820 : 345.0) Pectin lyase-like superfamily protein; FUNCTIONS IN: polygalacturonase activity; INVOLVED IN: carbohydrate metabolic process; LOCATED IN: endomembrane system; EXPRESSED IN: 11 plant structures; EXPRESSED DURING: L mature pollen stage, M germinated pollen stage, 4 anthesis, C globular stage, petal differentiation and expansion stage; CONTAINS InterPro DOMAIN/s: Pectin lyase fol…	T
	Pp03G011560.1	10.6.3	cell wall.degradation.pectate lyases and polygalacturonases	(at3g07820 : 345.0) Pectin lyase-like superfamily protein; FUNCTIONS IN: polygalacturonase activity; INVOLVED IN: carbohydrate metabolic process; LOCATED IN: endomembrane system; EXPRESSED IN: 11 plant structures; EXPRESSED DURING: L mature pollen stage, M germinated pollen stage, 4 anthesis, C globular stage, petal differentiation and expansion stage; CONTAINS InterPro DOMAIN/s: Pectin lyase fol…	T
	Pp03G011570.1	10.6.3	cell wall.degradation.pectate lyases and polygalacturonases	(at3g07820 : 345.0) Pectin lyase-like superfamily protein; FUNCTIONS IN: polygalacturonase activity; INVOLVED IN: carbohydrate metabolic process; LOCATED IN: endomembrane system; EXPRESSED IN: 11 plant structures; EXPRESSED DURING: L mature pollen stage, M germinated pollen stage, 4 anthesis, C globular stage, petal differentiation and expansion stage; CONTAINS InterPro DOMAIN/s: Pectin lyase fol…	T
	Pp03G011580.1	10.6.3	cell wall.degradation.pectate lyases and polygalacturonases	(q39786|pglr_goshi : 370.0) Polygalacturonase precursor (EC 3.2.1.15) (PG) (Pectinase) - Gossypium hirsutum (Upland cotton) & (at5g48140 : 354.0) Pectin lyase-like superfamily protein; FUNCTIONS IN: polygalacturonase activity; INVOLVED IN: carbohydrate metabolic process; LOCATED IN: endomembrane system; EXPRESSED IN: 12 plant structures; EXPRESSED DURING: 6 growth stages; CONTAINS InterPro DOMAIN…	T
	Pp03G011600.1	10.6.3	cell wall.degradation.pectate lyases and polygalacturonases	(at3g07820 : 345.0) Pectin lyase-like superfamily protein; FUNCTIONS IN: polygalacturonase activity; INVOLVED IN: carbohydrate metabolic process; LOCATED IN: endomembrane system; EXPRESSED IN: 11 plant structures; EXPRESSED DURING: L mature pollen stage, M germinated pollen stage, 4 anthesis, C globular stage, petal differentiation and expansion stage; CONTAINS InterPro DOMAIN/s: Pectin lyase fol…	T
	Pp03G011610.1	10.6.3	cell wall.degradation.pectate lyases and polygalacturonases	(at3g07820 : 362.0) Pectin lyase-like superfamily protein; FUNCTIONS IN: polygalacturonase activity; INVOLVED IN: carbohydrate metabolic process; LOCATED IN: endomembrane system; EXPRESSED IN: 11 plant structures; EXPRESSED DURING: L mature pollen stage, M germinated pollen stage, 4 anthesis, C globular stage, petal differentiation and expansion stage; CONTAINS InterPro DOMAIN/s: Pectin lyase fol…	T
	Pp03G011680.1	10.6.3	cell wall.degradation.pectate lyases and polygalacturonases	(at3g07820 : 270.0) Pectin lyase-like superfamily protein; FUNCTIONS IN: polygalacturonase activity; INVOLVED IN: carbohydrate metabolic process; LOCATED IN: endomembrane system; EXPRESSED IN: 11 plant structures; EXPRESSED DURING: L mature pollen stage, M germinated pollen stage, 4 anthesis, C globular stage, petal differentiation and expansion stage; CONTAINS InterPro DOMAIN/s: Pectin lyase fol…	T
	Pp03G025830.1	10.6.3	cell wall.degradation.pectate lyases and polygalacturonases	(q39786|pglr_goshi : 375.0) Polygalacturonase precursor (EC 3.2.1.15) (PG) (Pectinase) - Gossypium hirsutum (Upland cotton) & (at3g07820 : 351.0) Pectin lyase-like superfamily protein; FUNCTIONS IN: polygalacturonase activity; INVOLVED IN: carbohydrate metabolic process; LOCATED IN: endomembrane system; EXPRESSED IN: 11 plant structures; EXPRESSED DURING: L mature pollen stage, M germinated polle…	T
	Pp03G025840.1	10.6.3	cell wall.degradation.pectate lyases and polygalacturonases	(q39786|pglr_goshi : 382.0) Polygalacturonase precursor (EC 3.2.1.15) (PG) (Pectinase) - Gossypium hirsutum (Upland cotton) & (at3g07820 : 358.0) Pectin lyase-like superfamily protein; FUNCTIONS IN: polygalacturonase activity; INVOLVED IN: carbohydrate metabolic process; LOCATED IN: endomembrane system; EXPRESSED IN: 11 plant structures; EXPRESSED DURING: L mature pollen stage, M germinated polle…	T
	Pp01G062550.1	10.6.3	cell wall.degradation.pectate lyases and polygalacturonases	(at5g09280 : 407.0) Pectin lyase-like superfamily protein; CONTAINS InterPro DOMAIN/s: Pectin lyase fold/virulence factor (InterPro:IPR011050), AmbAllergen (InterPro:IPR018082), Pectate lyase/Amb allergen (InterPro:IPR002022), Pectin lyase fold (InterPro:IPR012334), Parallel beta-helix repeat (InterPro:IPR006626); BEST Arabidopsis thaliana protein match is: Pectin lyase-like superfamily protein (…	T
	Pp01G062590.1	10.6.3	cell wall.degradation.pectate lyases and polygalacturonases	(loc_os08g18970.1 : 143.0) no description available & (at1g11920 : 139.0) Pectin lyase-like superfamily protein; FUNCTIONS IN: lyase activity, pectate lyase activity; INVOLVED IN: biological_process unknown; LOCATED IN: endomembrane system; EXPRESSED IN: flower; EXPRESSED DURING: petal differentiation and expansion stage; CONTAINS InterPro DOMAIN/s: Pectin lyase fold/virulence factor (InterPro:IP…	T
	Pp01G062610.1	10.6.3	cell wall.degradation.pectate lyases and polygalacturonases	(at5g09280 : 407.0) Pectin lyase-like superfamily protein; CONTAINS InterPro DOMAIN/s: Pectin lyase fold/virulence factor (InterPro:IPR011050), AmbAllergen (InterPro:IPR018082), Pectate lyase/Amb allergen (InterPro:IPR002022), Pectin lyase fold (InterPro:IPR012334), Parallel beta-helix repeat (InterPro:IPR006626); BEST Arabidopsis thaliana protein match is: Pectin lyase-like superfamily protein (…	T
	Pp01G062620.1	10.6.3	cell wall.degradation.pectate lyases and polygalacturonases	(at5g09280 : 403.0) Pectin lyase-like superfamily protein; CONTAINS InterPro DOMAIN/s: Pectin lyase fold/virulence factor (InterPro:IPR011050), AmbAllergen (InterPro:IPR018082), Pectate lyase/Amb allergen (InterPro:IPR002022), Pectin lyase fold (InterPro:IPR012334), Parallel beta-helix repeat (InterPro:IPR006626); BEST Arabidopsis thaliana protein match is: Pectin lyase-like superfamily protein (…	T
	Pp01G013470.1	10.8.1	cell wall.pectin*esterases.PME	(at5g27870 : 542.0) Plant invertase/pectin methylesterase inhibitor superfamily; FUNCTIONS IN: enzyme inhibitor activity, pectinesterase activity; INVOLVED IN: cell wall modification; LOCATED IN: cell wall, plant-type cell wall; EXPRESSED IN: 9 plant structures; EXPRESSED DURING: L mature pollen stage, M germinated pollen stage, 4 anthesis, C globular stage, petal differentiation and expansion st…	T
	Pp01G013490.1	10.8.1	cell wall.pectin*esterases.PME	(at3g05610 : 551.0) Plant invertase/pectin methylesterase inhibitor superfamily; FUNCTIONS IN: enzyme inhibitor activity, pectinesterase activity; INVOLVED IN: cell wall modification; LOCATED IN: cell wall, plant-type cell wall; EXPRESSED IN: 11 plant structures; EXPRESSED DURING: L mature pollen stage, M germinated pollen stage, 4 anthesis, C globular stage, petal differentiation and expansion s…	T
	Pp01G013520.1	10.8.1	cell wall.pectin*esterases.PME	(at3g05610 : 553.0) Plant invertase/pectin methylesterase inhibitor superfamily; FUNCTIONS IN: enzyme inhibitor activity, pectinesterase activity; INVOLVED IN: cell wall modification; LOCATED IN: cell wall, plant-type cell wall; EXPRESSED IN: 11 plant structures; EXPRESSED DURING: L mature pollen stage, M germinated pollen stage, 4 anthesis, C globular stage, petal differentiation and expansion s…	T
	Pp01G013550.1	10.8.1	cell wall.pectin*esterases.PME	(at3g05610 : 583.0) Plant invertase/pectin methylesterase inhibitor superfamily; FUNCTIONS IN: enzyme inhibitor activity, pectinesterase activity; INVOLVED IN: cell wall modification; LOCATED IN: cell wall, plant-type cell wall; EXPRESSED IN: 11 plant structures; EXPRESSED DURING: L mature pollen stage, M germinated pollen stage, 4 anthesis, C globular stage, petal differentiation and expansion s…	T
	Pp06G004300.1	10.8.1	cell wall.pectin*esterases.PME	(at5g27870 : 568.0) Plant invertase/pectin methylesterase inhibitor superfamily; FUNCTIONS IN: enzyme inhibitor activity, pectinesterase activity; INVOLVED IN: cell wall modification; LOCATED IN: cell wall, plant-type cell wall; EXPRESSED IN: 9 plant structures; EXPRESSED DURING: L mature pollen stage, M germinated pollen stage, 4 anthesis, C globular stage, petal differentiation and expansion st…	T
	Pp01G059040.1	10.8.1	cell wall.pectin*esterases.PME	(at2g47550 : 637.0) Plant invertase/pectin methylesterase inhibitor superfamily; FUNCTIONS IN: enzyme inhibitor activity, pectinesterase activity; INVOLVED IN: cell wall modification; LOCATED IN: endomembrane system, cell wall, plant-type cell wall; EXPRESSED IN: 20 plant structures; EXPRESSED DURING: 9 growth stages; CONTAINS InterPro DOMAIN/s: Pectinesterase, active site (InterPro:IPR018040), P…	T
	Pp01G059050.1	10.8.1	cell wall.pectin*esterases.PME	(at1g02810 : 629.0) Plant invertase/pectin methylesterase inhibitor superfamily; FUNCTIONS IN: enzyme inhibitor activity, pectinesterase activity; INVOLVED IN: cell wall modification; LOCATED IN: endomembrane system, cell wall, plant-type cell wall; EXPRESSED IN: 14 plant structures; EXPRESSED DURING: 6 growth stages; CONTAINS InterPro DOMAIN/s: Pectinesterase, active site (InterPro:IPR018040), P…	T
	Pp08G028890.1	10.8.1	cell wall.pectin*esterases.PME	(at1g02810 : 781.0) Plant invertase/pectin methylesterase inhibitor superfamily; FUNCTIONS IN: enzyme inhibitor activity, pectinesterase activity; INVOLVED IN: cell wall modification; LOCATED IN: endomembrane system, cell wall, plant-type cell wall; EXPRESSED IN: 14 plant structures; EXPRESSED DURING: 6 growth stages; CONTAINS InterPro DOMAIN/s: Pectinesterase, active site (InterPro:IPR018040), P…	T
	Pp08G028900.1	10.8.1	cell wall.pectin*esterases.PME	(at4g02330 : 564.0) ATPMEPCRB; FUNCTIONS IN: pectinesterase activity; INVOLVED IN: response to salt stress; LOCATED IN: endomembrane system, cell wall; EXPRESSED IN: 20 plant structures; EXPRESSED DURING: 13 growth stages; CONTAINS InterPro DOMAIN/s: Pectinesterase, active site (InterPro:IPR018040), Pectin lyase fold/virulence factor (InterPro:IPR011050), Pectinesterase, catalytic (InterPro:IPR00…	T
	Pp01G029670.1	11.1.4	lipid metabolism.FA synthesis and FA elongation.ACP oxoacyl reductase	(q93x67|fabg2_brana : 420.0) 3-oxoacyl-[acyl-carrier-protein] reductase 2, chloroplast precursor (EC 1.1.1.100) (3-ketoacyl-acyl carrier protein reductase 2) - Brassica napus (Rape) & (loc_os04g30760.1 : 415.0) no description available & (at1g24360 : 392.0) NAD(P)-binding Rossmann-fold superfamily protein; FUNCTIONS IN: 3-oxoacyl-[acyl-carrier-protein] reductase activity, copper ion binding; INVO…	T
	Pp02G016800.1	11.1.4	lipid metabolism.FA synthesis and FA elongation.ACP oxoacyl reductase	(q93x62|fabg1_brana : 263.0) 3-oxoacyl-[acyl-carrier-protein] reductase 1, chloroplast precursor (EC 1.1.1.100) (3-ketoacyl-acyl carrier protein reductase 1) (Beta-keto acyl-carrier protein reductase 1) - Brassica napus (Rape) & (loc_os04g30760.1 : 258.0) no description available & (at1g24360 : 251.0) NAD(P)-binding Rossmann-fold superfamily protein; FUNCTIONS IN: 3-oxoacyl-[acyl-carrier-protein]…	T
	Pp03G000660.1	11.1.4	lipid metabolism.FA synthesis and FA elongation.ACP oxoacyl reductase	(loc_os04g30760.1 : 419.0) no description available & (q93x67|fabg2_brana : 406.0) 3-oxoacyl-[acyl-carrier-protein] reductase 2, chloroplast precursor (EC 1.1.1.100) (3-ketoacyl-acyl carrier protein reductase 2) - Brassica napus (Rape) & (at1g24360 : 383.0) NAD(P)-binding Rossmann-fold superfamily protein; FUNCTIONS IN: 3-oxoacyl-[acyl-carrier-protein] reductase activity, copper ion binding; INVO…	T
	Pp05G008530.1	11.1.4	lipid metabolism.FA synthesis and FA elongation.ACP oxoacyl reductase	(loc_os04g30760.1 : 418.0) no description available & (q93x67|fabg2_brana : 407.0) 3-oxoacyl-[acyl-carrier-protein] reductase 2, chloroplast precursor (EC 1.1.1.100) (3-ketoacyl-acyl carrier protein reductase 2) - Brassica napus (Rape) & (at1g24360 : 383.0) NAD(P)-binding Rossmann-fold superfamily protein; FUNCTIONS IN: 3-oxoacyl-[acyl-carrier-protein] reductase activity, copper ion binding; INVO…	T
	Pp02G016870.1	11.1.10	lipid metabolism.FA synthesis and FA elongation.beta ketoacyl CoA synthase	(at5g04530 : 551.0) Encodes KCS19, a member of the 3-ketoacyl-CoA synthase family involved in the biosynthesis of VLCFA (very long chain fatty acids).; 3-ketoacyl-CoA synthase 19 (KCS19); FUNCTIONS IN: transferase activity, transferring acyl groups other than amino-acyl groups, catalytic activity, acyltransferase activity; INVOLVED IN: response to cold, response to light stimulus, response to osm…	T
	Pp02G016890.1	11.1.10	lipid metabolism.FA synthesis and FA elongation.beta ketoacyl CoA synthase	(at5g04530 : 544.0) Encodes KCS19, a member of the 3-ketoacyl-CoA synthase family involved in the biosynthesis of VLCFA (very long chain fatty acids).; 3-ketoacyl-CoA synthase 19 (KCS19); FUNCTIONS IN: transferase activity, transferring acyl groups other than amino-acyl groups, catalytic activity, acyltransferase activity; INVOLVED IN: response to cold, response to light stimulus, response to osm…	T
	Pp02G029180.1	11.1.10	lipid metabolism.FA synthesis and FA elongation.beta ketoacyl CoA synthase	(at5g04530 : 558.0) Encodes KCS19, a member of the 3-ketoacyl-CoA synthase family involved in the biosynthesis of VLCFA (very long chain fatty acids).; 3-ketoacyl-CoA synthase 19 (KCS19); FUNCTIONS IN: transferase activity, transferring acyl groups other than amino-acyl groups, catalytic activity, acyltransferase activity; INVOLVED IN: response to cold, response to light stimulus, response to osm…	T
	Pp02G029190.1	11.1.10	lipid metabolism.FA synthesis and FA elongation.beta ketoacyl CoA synthase	(at5g04530 : 493.0) Encodes KCS19, a member of the 3-ketoacyl-CoA synthase family involved in the biosynthesis of VLCFA (very long chain fatty acids).; 3-ketoacyl-CoA synthase 19 (KCS19); FUNCTIONS IN: transferase activity, transferring acyl groups other than amino-acyl groups, catalytic activity, acyltransferase activity; INVOLVED IN: response to cold, response to light stimulus, response to osm…	T
	Pp02G029200.2	11.1.10	lipid metabolism.FA synthesis and FA elongation.beta ketoacyl CoA synthase	(at5g04530 : 562.0) Encodes KCS19, a member of the 3-ketoacyl-CoA synthase family involved in the biosynthesis of VLCFA (very long chain fatty acids).; 3-ketoacyl-CoA synthase 19 (KCS19); FUNCTIONS IN: transferase activity, transferring acyl groups other than amino-acyl groups, catalytic activity, acyltransferase activity; INVOLVED IN: response to cold, response to light stimulus, response to osm…	T
	Pp06G032780.1	11.1.10	lipid metabolism.FA synthesis and FA elongation.beta ketoacyl CoA synthase	(at1g07720 : 603.0) Encodes KCS3, a member of the 3-ketoacyl-CoA synthase family involved in the biosynthesis of VLCFA (very long chain fatty acids).; 3-ketoacyl-CoA synthase 3 (KCS3); FUNCTIONS IN: transferase activity, transferring acyl groups other than amino-acyl groups, catalytic activity, acyltransferase activity; INVOLVED IN: response to cold, response to light stimulus, response to osmoti…	T
	Pp01G047610.1	11.8.1	lipid metabolism.exotics (steroids, squalene etc).sphingolipids	(at3g61580 : 589.0) Fatty acid/sphingolipid desaturase; CONTAINS InterPro DOMAIN/s: Fatty acid desaturase, type 1 (InterPro:IPR005804), Fatty acid/sphingolipid desaturase (InterPro:IPR012171), Cytochrome b5 (InterPro:IPR001199); BEST Arabidopsis thaliana protein match is: Fatty acid/sphingolipid desaturase (TAIR:AT2G46210.1); Has 5416 Blast hits to 5306 proteins in 857 species: Archae - 2; Bacter…	T
	Pp02G024830.1	11.8.1	lipid metabolism.exotics (steroids, squalene etc).sphingolipids	(at3g61580 : 662.0) Fatty acid/sphingolipid desaturase; CONTAINS InterPro DOMAIN/s: Fatty acid desaturase, type 1 (InterPro:IPR005804), Fatty acid/sphingolipid desaturase (InterPro:IPR012171), Cytochrome b5 (InterPro:IPR001199); BEST Arabidopsis thaliana protein match is: Fatty acid/sphingolipid desaturase (TAIR:AT2G46210.1); Has 5416 Blast hits to 5306 proteins in 857 species: Archae - 2; Bacter…	T
	Pp02G024850.1	11.8.1	lipid metabolism.exotics (steroids, squalene etc).sphingolipids	(at3g61580 : 684.0) Fatty acid/sphingolipid desaturase; CONTAINS InterPro DOMAIN/s: Fatty acid desaturase, type 1 (InterPro:IPR005804), Fatty acid/sphingolipid desaturase (InterPro:IPR012171), Cytochrome b5 (InterPro:IPR001199); BEST Arabidopsis thaliana protein match is: Fatty acid/sphingolipid desaturase (TAIR:AT2G46210.1); Has 5416 Blast hits to 5306 proteins in 857 species: Archae - 2; Bacter…	T
	Pp01G049750.1	11.9.2.1	lipid metabolism.lipid degradation.lipases.triacylglycerol lipase	(at5g42930 : 462.0) alpha/beta-Hydrolases superfamily protein; FUNCTIONS IN: triglyceride lipase activity; INVOLVED IN: lipid metabolic process; LOCATED IN: cellular_component unknown; CONTAINS InterPro DOMAIN/s: Lipase, class 3 (InterPro:IPR002921); BEST Arabidopsis thaliana protein match is: alpha/beta-Hydrolases superfamily protein (TAIR:AT1G56630.1); Has 1515 Blast hits to 1509 proteins in 32…	T
	Pp07G013220.1	11.9.2.1	lipid metabolism.lipid degradation.lipases.triacylglycerol lipase	(at5g42930 : 454.0) alpha/beta-Hydrolases superfamily protein; FUNCTIONS IN: triglyceride lipase activity; INVOLVED IN: lipid metabolic process; LOCATED IN: cellular_component unknown; CONTAINS InterPro DOMAIN/s: Lipase, class 3 (InterPro:IPR002921); BEST Arabidopsis thaliana protein match is: alpha/beta-Hydrolases superfamily protein (TAIR:AT1G56630.1); Has 1515 Blast hits to 1509 proteins in 32…	T
	Pp07G013230.1	11.9.2.1	lipid metabolism.lipid degradation.lipases.triacylglycerol lipase	(loc_os02g52830.1 : 122.0) no description available & (at5g67050 : 112.0) alpha/beta-Hydrolases superfamily protein; FUNCTIONS IN: triglyceride lipase activity; INVOLVED IN: lipid metabolic process; LOCATED IN: membrane; EXPRESSED IN: sepal, carpel, stamen, leaf; EXPRESSED DURING: petal differentiation and expansion stage; CONTAINS InterPro DOMAIN/s: Lipase, class 3 (InterPro:IPR002921); BEST Ara…	T
	Pp07G013240.2	11.9.2.1	lipid metabolism.lipid degradation.lipases.triacylglycerol lipase	(at5g42930 : 482.0) alpha/beta-Hydrolases superfamily protein; FUNCTIONS IN: triglyceride lipase activity; INVOLVED IN: lipid metabolic process; LOCATED IN: cellular_component unknown; CONTAINS InterPro DOMAIN/s: Lipase, class 3 (InterPro:IPR002921); BEST Arabidopsis thaliana protein match is: alpha/beta-Hydrolases superfamily protein (TAIR:AT1G56630.1); Has 1515 Blast hits to 1509 proteins in 32…	T
	Pp07G013250.1	11.9.2.1	lipid metabolism.lipid degradation.lipases.triacylglycerol lipase	(at5g67050 : 480.0) alpha/beta-Hydrolases superfamily protein; FUNCTIONS IN: triglyceride lipase activity; INVOLVED IN: lipid metabolic process; LOCATED IN: membrane; EXPRESSED IN: sepal, carpel, stamen, leaf; EXPRESSED DURING: petal differentiation and expansion stage; CONTAINS InterPro DOMAIN/s: Lipase, class 3 (InterPro:IPR002921); BEST Arabidopsis thaliana protein match is: alpha/beta-Hydrola…	T
	Pp07G013270.1	11.9.2.1	lipid metabolism.lipid degradation.lipases.triacylglycerol lipase	(at5g42930 : 484.0) alpha/beta-Hydrolases superfamily protein; FUNCTIONS IN: triglyceride lipase activity; INVOLVED IN: lipid metabolic process; LOCATED IN: cellular_component unknown; CONTAINS InterPro DOMAIN/s: Lipase, class 3 (InterPro:IPR002921); BEST Arabidopsis thaliana protein match is: alpha/beta-Hydrolases superfamily protein (TAIR:AT1G56630.1); Has 1515 Blast hits to 1509 proteins in 32…	T
	Pp02G025450.1	11.9.2.1	lipid metabolism.lipid degradation.lipases.triacylglycerol lipase	(at3g61680 : 436.0) alpha/beta-Hydrolases superfamily protein; FUNCTIONS IN: triglyceride lipase activity; INVOLVED IN: lipid metabolic process; LOCATED IN: chloroplast; CONTAINS InterPro DOMAIN/s: Lipase, class 3 (InterPro:IPR002921); BEST Arabidopsis thaliana protein match is: alpha/beta-Hydrolases superfamily protein (TAIR:AT1G02660.1); Has 210 Blast hits to 205 proteins in 59 species: Archae …	T
	Pp06G007080.1	11.9.2.1	lipid metabolism.lipid degradation.lipases.triacylglycerol lipase	(at3g61680 : 414.0) alpha/beta-Hydrolases superfamily protein; FUNCTIONS IN: triglyceride lipase activity; INVOLVED IN: lipid metabolic process; LOCATED IN: chloroplast; CONTAINS InterPro DOMAIN/s: Lipase, class 3 (InterPro:IPR002921); BEST Arabidopsis thaliana protein match is: alpha/beta-Hydrolases superfamily protein (TAIR:AT1G02660.1); Has 210 Blast hits to 205 proteins in 59 species: Archae …	T
	Pp01G038040.1	11.9.3	lipid metabolism.lipid degradation.lysophospholipases	(at1g77420 : 496.0) alpha/beta-Hydrolases superfamily protein; BEST Arabidopsis thaliana protein match is: alpha/beta-Hydrolases superfamily protein (TAIR:AT5G16120.1); Has 4552 Blast hits to 4550 proteins in 1360 species: Archae - 49; Bacteria - 3106; Metazoa - 121; Fungi - 218; Plants - 474; Viruses - 41; Other Eukaryotes - 543 (source: NCBI BLink). & (loc_os01g49380.1 : 488.0) no description a…	T
	Pp01G038050.1	11.9.3	lipid metabolism.lipid degradation.lysophospholipases	(at1g77420 : 481.0) alpha/beta-Hydrolases superfamily protein; BEST Arabidopsis thaliana protein match is: alpha/beta-Hydrolases superfamily protein (TAIR:AT5G16120.1); Has 4552 Blast hits to 4550 proteins in 1360 species: Archae - 49; Bacteria - 3106; Metazoa - 121; Fungi - 218; Plants - 474; Viruses - 41; Other Eukaryotes - 543 (source: NCBI BLink). & (loc_os01g49380.1 : 478.0) no description a…	T
	Pp03G023120.1	11.9.4.3	lipid metabolism.lipid degradation.beta-oxidation.enoyl CoA hydratase	(at1g06550 : 506.0) ATP-dependent caseinolytic (Clp) protease/crotonase family protein; FUNCTIONS IN: 3-hydroxyisobutyryl-CoA hydrolase activity, catalytic activity; INVOLVED IN: response to karrikin, fatty acid beta-oxidation; LOCATED IN: cellular_component unknown; EXPRESSED IN: 23 plant structures; EXPRESSED DURING: 13 growth stages; CONTAINS InterPro DOMAIN/s: Crotonase, core (InterPro:IPR001…	T
	Pp03G023130.1	11.9.4.3	lipid metabolism.lipid degradation.beta-oxidation.enoyl CoA hydratase	(at1g06550 : 568.0) ATP-dependent caseinolytic (Clp) protease/crotonase family protein; FUNCTIONS IN: 3-hydroxyisobutyryl-CoA hydrolase activity, catalytic activity; INVOLVED IN: response to karrikin, fatty acid beta-oxidation; LOCATED IN: cellular_component unknown; EXPRESSED IN: 23 plant structures; EXPRESSED DURING: 13 growth stages; CONTAINS InterPro DOMAIN/s: Crotonase, core (InterPro:IPR001…	T
	Pp06G035340.1	11.9.4.5	lipid metabolism.lipid degradation.beta-oxidation.acyl-CoA thioesterase	(at2g29590 : 172.0) Thioesterase superfamily protein; CONTAINS InterPro DOMAIN/s: Thioesterase superfamily (InterPro:IPR006683); BEST Arabidopsis thaliana protein match is: Thioesterase superfamily protein (TAIR:AT1G04290.1); Has 283 Blast hits to 282 proteins in 58 species: Archae - 0; Bacteria - 0; Metazoa - 92; Fungi - 21; Plants - 166; Viruses - 0; Other Eukaryotes - 4 (source: NCBI BLink). &…	T
	Pp06G035350.1	11.9.4.5	lipid metabolism.lipid degradation.beta-oxidation.acyl-CoA thioesterase	(at2g29590 : 161.0) Thioesterase superfamily protein; CONTAINS InterPro DOMAIN/s: Thioesterase superfamily (InterPro:IPR006683); BEST Arabidopsis thaliana protein match is: Thioesterase superfamily protein (TAIR:AT1G04290.1); Has 283 Blast hits to 282 proteins in 58 species: Archae - 0; Bacteria - 0; Metazoa - 92; Fungi - 21; Plants - 166; Viruses - 0; Other Eukaryotes - 4 (source: NCBI BLink). &…	T
	Pp06G035360.1	11.9.4.5	lipid metabolism.lipid degradation.beta-oxidation.acyl-CoA thioesterase	(at2g29590 : 160.0) Thioesterase superfamily protein; CONTAINS InterPro DOMAIN/s: Thioesterase superfamily (InterPro:IPR006683); BEST Arabidopsis thaliana protein match is: Thioesterase superfamily protein (TAIR:AT1G04290.1); Has 283 Blast hits to 282 proteins in 58 species: Archae - 0; Bacteria - 0; Metazoa - 92; Fungi - 21; Plants - 166; Viruses - 0; Other Eukaryotes - 4 (source: NCBI BLink). &…	T
	Pp06G035400.1	11.9.4.5	lipid metabolism.lipid degradation.beta-oxidation.acyl-CoA thioesterase	(at2g29590 : 154.0) Thioesterase superfamily protein; CONTAINS InterPro DOMAIN/s: Thioesterase superfamily (InterPro:IPR006683); BEST Arabidopsis thaliana protein match is: Thioesterase superfamily protein (TAIR:AT1G04290.1); Has 283 Blast hits to 282 proteins in 58 species: Archae - 0; Bacteria - 0; Metazoa - 92; Fungi - 21; Plants - 166; Viruses - 0; Other Eukaryotes - 4 (source: NCBI BLink). &…	T
	Pp06G035410.1	11.9.4.5	lipid metabolism.lipid degradation.beta-oxidation.acyl-CoA thioesterase	(at2g29590 : 155.0) Thioesterase superfamily protein; CONTAINS InterPro DOMAIN/s: Thioesterase superfamily (InterPro:IPR006683); BEST Arabidopsis thaliana protein match is: Thioesterase superfamily protein (TAIR:AT1G04290.1); Has 283 Blast hits to 282 proteins in 58 species: Archae - 0; Bacteria - 0; Metazoa - 92; Fungi - 21; Plants - 166; Viruses - 0; Other Eukaryotes - 4 (source: NCBI BLink). &…	T
	Pp06G035420.1	11.9.4.5	lipid metabolism.lipid degradation.beta-oxidation.acyl-CoA thioesterase	(at2g29590 : 194.0) Thioesterase superfamily protein; CONTAINS InterPro DOMAIN/s: Thioesterase superfamily (InterPro:IPR006683); BEST Arabidopsis thaliana protein match is: Thioesterase superfamily protein (TAIR:AT1G04290.1); Has 283 Blast hits to 282 proteins in 58 species: Archae - 0; Bacteria - 0; Metazoa - 92; Fungi - 21; Plants - 166; Viruses - 0; Other Eukaryotes - 4 (source: NCBI BLink). &…	T
	Pp04G009490.1	11.9.4.5	lipid metabolism.lipid degradation.beta-oxidation.acyl-CoA thioesterase	(at1g04290 : 116.0) Thioesterase superfamily protein; FUNCTIONS IN: hydrolase activity, acting on ester bonds, acyl-CoA thioesterase activity; INVOLVED IN: biological_process unknown; LOCATED IN: peroxisome; EXPRESSED IN: 24 plant structures; EXPRESSED DURING: 15 growth stages; CONTAINS InterPro DOMAIN/s: Thioesterase superfamily (InterPro:IPR006683), Phenylacetic acid degradation-related protein…	T
	Pp04G009530.1	11.9.4.5	lipid metabolism.lipid degradation.beta-oxidation.acyl-CoA thioesterase	(at1g04290 : 193.0) Thioesterase superfamily protein; FUNCTIONS IN: hydrolase activity, acting on ester bonds, acyl-CoA thioesterase activity; INVOLVED IN: biological_process unknown; LOCATED IN: peroxisome; EXPRESSED IN: 24 plant structures; EXPRESSED DURING: 15 growth stages; CONTAINS InterPro DOMAIN/s: Thioesterase superfamily (InterPro:IPR006683), Phenylacetic acid degradation-related protein…	T
	Pp05G008090.1	11.9.4.5	lipid metabolism.lipid degradation.beta-oxidation.acyl-CoA thioesterase	(at1g04290 : 110.0) Thioesterase superfamily protein; FUNCTIONS IN: hydrolase activity, acting on ester bonds, acyl-CoA thioesterase activity; INVOLVED IN: biological_process unknown; LOCATED IN: peroxisome; EXPRESSED IN: 24 plant structures; EXPRESSED DURING: 15 growth stages; CONTAINS InterPro DOMAIN/s: Thioesterase superfamily (InterPro:IPR006683), Phenylacetic acid degradation-related protein…	T
	Pp05G008700.1	13.1.2.3.22	amino acid metabolism.synthesis.glutamate family.arginine.arginosuccinate synthase	(at4g24830 : 712.0) arginosuccinate synthase family; FUNCTIONS IN: argininosuccinate synthase activity, ATP binding; INVOLVED IN: arginine biosynthetic process; LOCATED IN: chloroplast; EXPRESSED IN: 24 plant structures; EXPRESSED DURING: 15 growth stages; CONTAINS InterPro DOMAIN/s: Rossmann-like alpha/beta/alpha sandwich fold (InterPro:IPR014729), Argininosuccinate synthase, conserved site (Int…	T
	Pp07G020560.2	13.1.2.3.22	amino acid metabolism.synthesis.glutamate family.arginine.arginosuccinate synthase	(at4g24830 : 711.0) arginosuccinate synthase family; FUNCTIONS IN: argininosuccinate synthase activity, ATP binding; INVOLVED IN: arginine biosynthetic process; LOCATED IN: chloroplast; EXPRESSED IN: 24 plant structures; EXPRESSED DURING: 15 growth stages; CONTAINS InterPro DOMAIN/s: Rossmann-like alpha/beta/alpha sandwich fold (InterPro:IPR014729), Argininosuccinate synthase, conserved site (Int…	T
	Pp01G057050.1	13.1.3.5.3	amino acid metabolism.synthesis.aspartate family.lysine.LL-diaminopimelic acid aminotransferase	(at2g13810 : 259.0) AGD2-like defense response protein 1 (ALD1); FUNCTIONS IN: transferase activity, transferring nitrogenous groups, pyridoxal phosphate binding, transaminase activity, catalytic activity; INVOLVED IN: asparagine catabolic process, biosynthetic process, glutamate catabolic process to oxaloacetate, aspartate transamidation; LOCATED IN: chloroplast; EXPRESSED IN: sepal, root, stame…	T
	Pp01G057090.1	13.1.3.5.3	amino acid metabolism.synthesis.aspartate family.lysine.LL-diaminopimelic acid aminotransferase	(at2g13810 : 251.0) AGD2-like defense response protein 1 (ALD1); FUNCTIONS IN: transferase activity, transferring nitrogenous groups, pyridoxal phosphate binding, transaminase activity, catalytic activity; INVOLVED IN: asparagine catabolic process, biosynthetic process, glutamate catabolic process to oxaloacetate, aspartate transamidation; LOCATED IN: chloroplast; EXPRESSED IN: sepal, root, stame…	T
	Pp01G061870.1	13.1.3.5.3	amino acid metabolism.synthesis.aspartate family.lysine.LL-diaminopimelic acid aminotransferase	(at2g13810 : 608.0) AGD2-like defense response protein 1 (ALD1); FUNCTIONS IN: transferase activity, transferring nitrogenous groups, pyridoxal phosphate binding, transaminase activity, catalytic activity; INVOLVED IN: asparagine catabolic process, biosynthetic process, glutamate catabolic process to oxaloacetate, aspartate transamidation; LOCATED IN: chloroplast; EXPRESSED IN: sepal, root, stame…	T
	Pp08G018950.1	13.1.3.5.3	amino acid metabolism.synthesis.aspartate family.lysine.LL-diaminopimelic acid aminotransferase	(at4g33680 : 735.0) Involved in disease resistance against Pseudomonas syringae. mutants have elevated SA levels, a low level of spontaneous cell death, callose deposition, and enlarged cells in leaves. genetically maps on chr 4 between L23H3 and nga1139.; ABERRANT GROWTH AND DEATH 2 (AGD2); FUNCTIONS IN: transaminase activity, copper ion binding, L,L-diaminopimelate aminotransferase activity; IN…	T
	Pp08G018960.1	13.1.3.5.3	amino acid metabolism.synthesis.aspartate family.lysine.LL-diaminopimelic acid aminotransferase	(at4g33680 : 627.0) Involved in disease resistance against Pseudomonas syringae. mutants have elevated SA levels, a low level of spontaneous cell death, callose deposition, and enlarged cells in leaves. genetically maps on chr 4 between L23H3 and nga1139.; ABERRANT GROWTH AND DEATH 2 (AGD2); FUNCTIONS IN: transaminase activity, copper ion binding, L,L-diaminopimelate aminotransferase activity; IN…	T
	Pp06G029560.1	13.1.4.5.1	amino acid metabolism.synthesis.branched chain group.isoleucine specific.threonine ammonia-lyase	(loc_os03g50510.1 : 106.0) no description available & (at3g10050 : 97.8) first enzyme in the biosynthetic pathway of isoleucine; L-O-methylthreonine resistant 1 (OMR1); FUNCTIONS IN: L-threonine ammonia-lyase activity; INVOLVED IN: isoleucine biosynthetic process, threonine metabolic process; LOCATED IN: chloroplast; EXPRESSED IN: 22 plant structures; EXPRESSED DURING: 13 growth stages; CONTAINS …	T
	Pp07G014220.1	13.1.4.5.1	amino acid metabolism.synthesis.branched chain group.isoleucine specific.threonine ammonia-lyase	(at3g10050 : 800.0) first enzyme in the biosynthetic pathway of isoleucine; L-O-methylthreonine resistant 1 (OMR1); FUNCTIONS IN: L-threonine ammonia-lyase activity; INVOLVED IN: isoleucine biosynthetic process, threonine metabolic process; LOCATED IN: chloroplast; EXPRESSED IN: 22 plant structures; EXPRESSED DURING: 13 growth stages; CONTAINS InterPro DOMAIN/s: Threonine dehydratase I (InterPro:…	T
	Pp01G051870.1	13.1.5.2.41	amino acid metabolism.synthesis.serine-glycine-cysteine group.glycine.sarcosine oxidase	(at2g24580 : 576.0) FAD-dependent oxidoreductase family protein; FUNCTIONS IN: sarcosine oxidase activity; INVOLVED IN: tetrahydrofolate metabolic process, oxidation reduction; LOCATED IN: cellular_component unknown; EXPRESSED IN: 23 plant structures; EXPRESSED DURING: 13 growth stages; CONTAINS InterPro DOMAIN/s: FAD dependent oxidoreductase (InterPro:IPR006076), Sarcosine oxidase, monomeric (In…	T
	Pp01G051910.1	13.1.5.2.41	amino acid metabolism.synthesis.serine-glycine-cysteine group.glycine.sarcosine oxidase	(at2g24580 : 336.0) FAD-dependent oxidoreductase family protein; FUNCTIONS IN: sarcosine oxidase activity; INVOLVED IN: tetrahydrofolate metabolic process, oxidation reduction; LOCATED IN: cellular_component unknown; EXPRESSED IN: 23 plant structures; EXPRESSED DURING: 13 growth stages; CONTAINS InterPro DOMAIN/s: FAD dependent oxidoreductase (InterPro:IPR006076), Sarcosine oxidase, monomeric (In…	T
	Pp01G051920.1	13.1.5.2.41	amino acid metabolism.synthesis.serine-glycine-cysteine group.glycine.sarcosine oxidase	(at2g24580 : 98.6) FAD-dependent oxidoreductase family protein; FUNCTIONS IN: sarcosine oxidase activity; INVOLVED IN: tetrahydrofolate metabolic process, oxidation reduction; LOCATED IN: cellular_component unknown; EXPRESSED IN: 23 plant structures; EXPRESSED DURING: 13 growth stages; CONTAINS InterPro DOMAIN/s: FAD dependent oxidoreductase (InterPro:IPR006076), Sarcosine oxidase, monomeric (Int…	T
	Pp01G051940.1	13.1.5.2.41	amino acid metabolism.synthesis.serine-glycine-cysteine group.glycine.sarcosine oxidase	(at2g24580 : 566.0) FAD-dependent oxidoreductase family protein; FUNCTIONS IN: sarcosine oxidase activity; INVOLVED IN: tetrahydrofolate metabolic process, oxidation reduction; LOCATED IN: cellular_component unknown; EXPRESSED IN: 23 plant structures; EXPRESSED DURING: 13 growth stages; CONTAINS InterPro DOMAIN/s: FAD dependent oxidoreductase (InterPro:IPR006076), Sarcosine oxidase, monomeric (In…	T
	Pp01G057050.1	13.1.6.2	amino acid metabolism.synthesis.aromatic aa.phenylalanine and tyrosine	(at2g13810 : 259.0) AGD2-like defense response protein 1 (ALD1); FUNCTIONS IN: transferase activity, transferring nitrogenous groups, pyridoxal phosphate binding, transaminase activity, catalytic activity; INVOLVED IN: asparagine catabolic process, biosynthetic process, glutamate catabolic process to oxaloacetate, aspartate transamidation; LOCATED IN: chloroplast; EXPRESSED IN: sepal, root, stame…	T
	Pp01G057090.1	13.1.6.2	amino acid metabolism.synthesis.aromatic aa.phenylalanine and tyrosine	(at2g13810 : 251.0) AGD2-like defense response protein 1 (ALD1); FUNCTIONS IN: transferase activity, transferring nitrogenous groups, pyridoxal phosphate binding, transaminase activity, catalytic activity; INVOLVED IN: asparagine catabolic process, biosynthetic process, glutamate catabolic process to oxaloacetate, aspartate transamidation; LOCATED IN: chloroplast; EXPRESSED IN: sepal, root, stame…	T
	Pp01G061870.1	13.1.6.2	amino acid metabolism.synthesis.aromatic aa.phenylalanine and tyrosine	(at2g13810 : 608.0) AGD2-like defense response protein 1 (ALD1); FUNCTIONS IN: transferase activity, transferring nitrogenous groups, pyridoxal phosphate binding, transaminase activity, catalytic activity; INVOLVED IN: asparagine catabolic process, biosynthetic process, glutamate catabolic process to oxaloacetate, aspartate transamidation; LOCATED IN: chloroplast; EXPRESSED IN: sepal, root, stame…	T
	Pp03G019660.1	13.1.6.5.5	amino acid metabolism.synthesis.aromatic aa.tryptophan.tryptophan synthase	(at4g02610 : 317.0) Aldolase-type TIM barrel family protein; CONTAINS InterPro DOMAIN/s: Tryptophan synthase, alpha chain, active site (InterPro:IPR018204), Aldolase-type TIM barrel (InterPro:IPR013785), Ribulose-phosphate binding barrel (InterPro:IPR011060), Tryptophan synthase, alpha chain (InterPro:IPR002028); BEST Arabidopsis thaliana protein match is: tryptophan synthase alpha chain (TAIR:AT…	T
	Pp03G019670.1	13.1.6.5.5	amino acid metabolism.synthesis.aromatic aa.tryptophan.tryptophan synthase	(at4g02610 : 387.0) Aldolase-type TIM barrel family protein; CONTAINS InterPro DOMAIN/s: Tryptophan synthase, alpha chain, active site (InterPro:IPR018204), Aldolase-type TIM barrel (InterPro:IPR013785), Ribulose-phosphate binding barrel (InterPro:IPR011060), Tryptophan synthase, alpha chain (InterPro:IPR002028); BEST Arabidopsis thaliana protein match is: tryptophan synthase alpha chain (TAIR:AT…	T
	Pp03G019690.1	13.1.6.5.5	amino acid metabolism.synthesis.aromatic aa.tryptophan.tryptophan synthase	(at4g02610 : 317.0) Aldolase-type TIM barrel family protein; CONTAINS InterPro DOMAIN/s: Tryptophan synthase, alpha chain, active site (InterPro:IPR018204), Aldolase-type TIM barrel (InterPro:IPR013785), Ribulose-phosphate binding barrel (InterPro:IPR011060), Tryptophan synthase, alpha chain (InterPro:IPR002028); BEST Arabidopsis thaliana protein match is: tryptophan synthase alpha chain (TAIR:AT…	T
	Pp08G026060.1	13.1.6.5.5	amino acid metabolism.synthesis.aromatic aa.tryptophan.tryptophan synthase	(at3g54640 : 439.0) Catalyzes the conversion of indole-3-glycerolphosphate to indole, the penultimate reaction in the biosynthesis of tryptophan. Functions as a heterocomplex with tryptophan synthase beta subunit (TSA2).; tryptophan synthase alpha chain (TSA1); FUNCTIONS IN: tryptophan synthase activity; INVOLVED IN: tryptophan biosynthetic process, defense response to bacterium, defense response…	T
	Pp06G031770.4	13.1.7.2	amino acid metabolism.synthesis.histidine.bifunctional phosphoribosyl-ATP diphosphatase and phosphoribosyl-AMP cyclohydrolase	(at1g31860 : 375.0) encodes a bifunctional protein that has phosphoribosyl-ATP pyrophosphohydrolase (PRA-PH) and phosphoribosyl-AMP cyclohydrolase (PRA-CH) activities.; AT-IE; FUNCTIONS IN: phosphoribosyl-AMP cyclohydrolase activity, phosphoribosyl-ATP diphosphatase activity; INVOLVED IN: histidine biosynthetic process; LOCATED IN: chloroplast; EXPRESSED IN: 22 plant structures; EXPRESSED DURING:…	T
	Pp06G031790.1	13.1.7.2	amino acid metabolism.synthesis.histidine.bifunctional phosphoribosyl-ATP diphosphatase and phosphoribosyl-AMP cyclohydrolase	(at1g31860 : 375.0) encodes a bifunctional protein that has phosphoribosyl-ATP pyrophosphohydrolase (PRA-PH) and phosphoribosyl-AMP cyclohydrolase (PRA-CH) activities.; AT-IE; FUNCTIONS IN: phosphoribosyl-AMP cyclohydrolase activity, phosphoribosyl-ATP diphosphatase activity; INVOLVED IN: histidine biosynthetic process; LOCATED IN: chloroplast; EXPRESSED IN: 22 plant structures; EXPRESSED DURING:…	T
	Pp05G003390.1	13.2.3.1.1	amino acid metabolism.degradation.aspartate family.asparagine.L-asparaginase	(at5g08100 : 444.0) N-terminal nucleophile aminohydrolases (Ntn hydrolases) superfamily protein; CONTAINS InterPro DOMAIN/s: Peptidase T2, asparaginase 2 (InterPro:IPR000246); BEST Arabidopsis thaliana protein match is: N-terminal nucleophile aminohydrolases (Ntn hydrolases) superfamily protein (TAIR:AT3G16150.1); Has 35333 Blast hits to 34131 proteins in 2444 species: Archae - 798; Bacteria - 22…	T
	Pp05G003430.1	13.2.3.1.1	amino acid metabolism.degradation.aspartate family.asparagine.L-asparaginase	(at5g08100 : 374.0) N-terminal nucleophile aminohydrolases (Ntn hydrolases) superfamily protein; CONTAINS InterPro DOMAIN/s: Peptidase T2, asparaginase 2 (InterPro:IPR000246); BEST Arabidopsis thaliana protein match is: N-terminal nucleophile aminohydrolases (Ntn hydrolases) superfamily protein (TAIR:AT3G16150.1); Has 35333 Blast hits to 34131 proteins in 2444 species: Archae - 798; Bacteria - 22…	T
	Pp07G000830.1	13.2.5.2	amino acid metabolism.degradation.serine-glycine-cysteine group.glycine	(p13443|dhgy_cucsa : 672.0) Glycerate dehydrogenase (EC 1.1.1.29) (NADH-dependent hydroxypyruvate reductase) (HPR) (GDH) - Cucumis sativus (Cucumber) & (at1g68010 : 664.0) Encodes hydroxypyruvate reductase.; hydroxypyruvate reductase (HPR); CONTAINS InterPro DOMAIN/s: D-isomer specific 2-hydroxyacid dehydrogenase, catalytic domain (InterPro:IPR006139), D-isomer specific 2-hydroxyacid dehydrogenas…	T
	Pp08G019870.1	13.2.5.2	amino acid metabolism.degradation.serine-glycine-cysteine group.glycine	(p13443|dhgy_cucsa : 669.0) Glycerate dehydrogenase (EC 1.1.1.29) (NADH-dependent hydroxypyruvate reductase) (HPR) (GDH) - Cucumis sativus (Cucumber) & (at1g68010 : 668.0) Encodes hydroxypyruvate reductase.; hydroxypyruvate reductase (HPR); CONTAINS InterPro DOMAIN/s: D-isomer specific 2-hydroxyacid dehydrogenase, catalytic domain (InterPro:IPR006139), D-isomer specific 2-hydroxyacid dehydrogenas…	T
	Pp03G023120.1	13.2.6.3	amino acid metabolism.degradation.aromatic aa.tryptophan	(at1g06550 : 506.0) ATP-dependent caseinolytic (Clp) protease/crotonase family protein; FUNCTIONS IN: 3-hydroxyisobutyryl-CoA hydrolase activity, catalytic activity; INVOLVED IN: response to karrikin, fatty acid beta-oxidation; LOCATED IN: cellular_component unknown; EXPRESSED IN: 23 plant structures; EXPRESSED DURING: 13 growth stages; CONTAINS InterPro DOMAIN/s: Crotonase, core (InterPro:IPR001…	T
	Pp03G023130.1	13.2.6.3	amino acid metabolism.degradation.aromatic aa.tryptophan	(at1g06550 : 568.0) ATP-dependent caseinolytic (Clp) protease/crotonase family protein; FUNCTIONS IN: 3-hydroxyisobutyryl-CoA hydrolase activity, catalytic activity; INVOLVED IN: response to karrikin, fatty acid beta-oxidation; LOCATED IN: cellular_component unknown; EXPRESSED IN: 23 plant structures; EXPRESSED DURING: 13 growth stages; CONTAINS InterPro DOMAIN/s: Crotonase, core (InterPro:IPR001…	T
	Pp01G062080.1	13.2.7	amino acid metabolism.degradation.histidine	(at1g43710 : 762.0) embryo defective 1075 (emb1075); FUNCTIONS IN: pyridoxal phosphate binding, carboxy-lyase activity, catalytic activity; INVOLVED IN: cellular amino acid metabolic process, embryo development ending in seed dormancy; LOCATED IN: cellular_component unknown; EXPRESSED IN: 25 plant structures; EXPRESSED DURING: 15 growth stages; CONTAINS InterPro DOMAIN/s: Pyridoxal phosphate-depe…	T
	Pp08G003100.1	13.2.7	amino acid metabolism.degradation.histidine	(at1g43710 : 817.0) embryo defective 1075 (emb1075); FUNCTIONS IN: pyridoxal phosphate binding, carboxy-lyase activity, catalytic activity; INVOLVED IN: cellular amino acid metabolic process, embryo development ending in seed dormancy; LOCATED IN: cellular_component unknown; EXPRESSED IN: 25 plant structures; EXPRESSED DURING: 15 growth stages; CONTAINS InterPro DOMAIN/s: Pyridoxal phosphate-depe…	T
	Pp01G028770.1	14.5	S-assimilation.sulfite oxidase	(at3g01910 : 318.0) Encodes a homodimeric Mo-enzyme with molybdopterin as organic component of the molybdenum cofactor. It lacks the heme domain that other eukaryotic Mo-enzymes possess and has no redox-active centers other than the molybdenum. SO protein has been found in all parts of the plant. The plant SO combines its enzymatic sulfite oxidation with a subsequent nonenzymatic step using its r…	T
	Pp03G035320.1	14.5	S-assimilation.sulfite oxidase	(at3g01910 : 695.0) Encodes a homodimeric Mo-enzyme with molybdopterin as organic component of the molybdenum cofactor. It lacks the heme domain that other eukaryotic Mo-enzymes possess and has no redox-active centers other than the molybdenum. SO protein has been found in all parts of the plant. The plant SO combines its enzymatic sulfite oxidation with a subsequent nonenzymatic step using its r…	T
	Pp02G001340.1	15.1	metal handling.acquisition	(loc_os10g13940.1 : 531.0) no description available & (at3g08040 : 526.0) Encodes a member of the MATE (multidrug and toxin efflux family), expressed in roots but not shoots. Mutants accumulate excess iron, manganese and zinc, and express root Fe(III) chelatase activity even under iron sufficiency conditions. FRD3 is likely to function in root xylem loading of an iron chelator or other factor nec…	T
	Pp02G001350.1	15.1	metal handling.acquisition	(at3g08040 : 608.0) Encodes a member of the MATE (multidrug and toxin efflux family), expressed in roots but not shoots. Mutants accumulate excess iron, manganese and zinc, and express root Fe(III) chelatase activity even under iron sufficiency conditions. FRD3 is likely to function in root xylem loading of an iron chelator or other factor necessary for efficient iron uptake out of the xylem or a…	T
	Pp06G026950.1	16.1.4.5	secondary metabolism.isoprenoids.carotenoids.lycopene beta cyclase	(q9sea0|ccs_citsi : 672.0) Capsanthin/capsorubin synthase, chloroplast precursor (EC 5.3.99.8) - Citrus sinensis (Sweet orange) & (at3g10230 : 523.0) Encodes a protein with lycopene &#946;-cyclase activity. This enzyme uses the linear, symmetrical lycopene as substrate. However, unlike the &#949;-cyclase which adds only one ring, the &#946;-cyclase introduces a ring at both ends of lycopene to fo…	T
	Pp06G026960.1	16.1.4.5	secondary metabolism.isoprenoids.carotenoids.lycopene beta cyclase	(q9sea0|ccs_citsi : 715.0) Capsanthin/capsorubin synthase, chloroplast precursor (EC 5.3.99.8) - Citrus sinensis (Sweet orange) & (at3g10230 : 500.0) Encodes a protein with lycopene &#946;-cyclase activity. This enzyme uses the linear, symmetrical lycopene as substrate. However, unlike the &#949;-cyclase which adds only one ring, the &#946;-cyclase introduces a ring at both ends of lycopene to fo…	T
	Pp07G022160.1	16.1.4.5	secondary metabolism.isoprenoids.carotenoids.lycopene beta cyclase	(q43415|lcyb_capan : 807.0) Lycopene beta cyclase, chloroplast precursor (EC 1.14.-.-) - Capsicum annuum (Bell pepper) & (at3g10230 : 767.0) Encodes a protein with lycopene &#946;-cyclase activity. This enzyme uses the linear, symmetrical lycopene as substrate. However, unlike the &#949;-cyclase which adds only one ring, the &#946;-cyclase introduces a ring at both ends of lycopene to form the bi…	T
	Pp05G023080.3	16.2	secondary metabolism.phenylpropanoids	(loc_os12g16410.1 : 436.0) no description available & (at1g32100 : 430.0) Encodes a pinoresinol reductase involved in lignan biosynthesis. Expressed strongly in roots and less strongly in stems. Shows specificity for pinoresinol and not lariciresinol.; pinoresinol reductase 1 (PRR1); CONTAINS InterPro DOMAIN/s: NAD(P)-binding domain (InterPro:IPR016040), NmrA-like (InterPro:IPR008030); BEST Arabi…	T
	Pp05G023100.2	16.2	secondary metabolism.phenylpropanoids	(loc_os12g16410.1 : 431.0) no description available & (at1g32100 : 424.0) Encodes a pinoresinol reductase involved in lignan biosynthesis. Expressed strongly in roots and less strongly in stems. Shows specificity for pinoresinol and not lariciresinol.; pinoresinol reductase 1 (PRR1); CONTAINS InterPro DOMAIN/s: NAD(P)-binding domain (InterPro:IPR016040), NmrA-like (InterPro:IPR008030); BEST Arabi…	T
	Pp05G023110.1	16.2	secondary metabolism.phenylpropanoids	(loc_os12g16410.1 : 433.0) no description available & (at1g32100 : 429.0) Encodes a pinoresinol reductase involved in lignan biosynthesis. Expressed strongly in roots and less strongly in stems. Shows specificity for pinoresinol and not lariciresinol.; pinoresinol reductase 1 (PRR1); CONTAINS InterPro DOMAIN/s: NAD(P)-binding domain (InterPro:IPR016040), NmrA-like (InterPro:IPR008030); BEST Arabi…	T
	Pp05G023130.2	16.2	secondary metabolism.phenylpropanoids	(at1g32100 : 441.0) Encodes a pinoresinol reductase involved in lignan biosynthesis. Expressed strongly in roots and less strongly in stems. Shows specificity for pinoresinol and not lariciresinol.; pinoresinol reductase 1 (PRR1); CONTAINS InterPro DOMAIN/s: NAD(P)-binding domain (InterPro:IPR016040), NmrA-like (InterPro:IPR008030); BEST Arabidopsis thaliana protein match is: pinoresinol reductas…	T
	Pp03G009680.1	16.2.1.4	secondary metabolism.phenylpropanoids.lignin biosynthesis.HCT	(at5g48930 : 509.0) At5g48930 has been shown to encode for the hydroxycinnamoyl-Coenzyme A shikimate/quinate hydroxycinnamoyltransferase (HCT) both synthesizing and catabolizing the hydroxycinnamoylesters (coumaroyl/caffeoyl shikimate and quinate) involved in the phenylpropanoid pathway. Influence on the accumulation of flavonoids which in turn inhibit auxin transport and reduce plant growth.; hy…	T
	Pp03G010280.1	16.2.1.4	secondary metabolism.phenylpropanoids.lignin biosynthesis.HCT	(at5g48930 : 646.0) At5g48930 has been shown to encode for the hydroxycinnamoyl-Coenzyme A shikimate/quinate hydroxycinnamoyltransferase (HCT) both synthesizing and catabolizing the hydroxycinnamoylesters (coumaroyl/caffeoyl shikimate and quinate) involved in the phenylpropanoid pathway. Influence on the accumulation of flavonoids which in turn inhibit auxin transport and reduce plant growth.; hy…	T
	Pp03G010320.1	16.2.1.4	secondary metabolism.phenylpropanoids.lignin biosynthesis.HCT	(at5g48930 : 641.0) At5g48930 has been shown to encode for the hydroxycinnamoyl-Coenzyme A shikimate/quinate hydroxycinnamoyltransferase (HCT) both synthesizing and catabolizing the hydroxycinnamoylesters (coumaroyl/caffeoyl shikimate and quinate) involved in the phenylpropanoid pathway. Influence on the accumulation of flavonoids which in turn inhibit auxin transport and reduce plant growth.; hy…	T
	Pp03G010340.1	16.2.1.4	secondary metabolism.phenylpropanoids.lignin biosynthesis.HCT	(at5g48930 : 320.0) At5g48930 has been shown to encode for the hydroxycinnamoyl-Coenzyme A shikimate/quinate hydroxycinnamoyltransferase (HCT) both synthesizing and catabolizing the hydroxycinnamoylesters (coumaroyl/caffeoyl shikimate and quinate) involved in the phenylpropanoid pathway. Influence on the accumulation of flavonoids which in turn inhibit auxin transport and reduce plant growth.; hy…	T
	Pp03G010370.1	16.2.1.4	secondary metabolism.phenylpropanoids.lignin biosynthesis.HCT	(at5g48930 : 613.0) At5g48930 has been shown to encode for the hydroxycinnamoyl-Coenzyme A shikimate/quinate hydroxycinnamoyltransferase (HCT) both synthesizing and catabolizing the hydroxycinnamoylesters (coumaroyl/caffeoyl shikimate and quinate) involved in the phenylpropanoid pathway. Influence on the accumulation of flavonoids which in turn inhibit auxin transport and reduce plant growth.; hy…	T
	Pp03G010430.1	16.2.1.4	secondary metabolism.phenylpropanoids.lignin biosynthesis.HCT	(at5g48930 : 610.0) At5g48930 has been shown to encode for the hydroxycinnamoyl-Coenzyme A shikimate/quinate hydroxycinnamoyltransferase (HCT) both synthesizing and catabolizing the hydroxycinnamoylesters (coumaroyl/caffeoyl shikimate and quinate) involved in the phenylpropanoid pathway. Influence on the accumulation of flavonoids which in turn inhibit auxin transport and reduce plant growth.; hy…	T
	Pp03G010480.1	16.2.1.4	secondary metabolism.phenylpropanoids.lignin biosynthesis.HCT	(at5g48930 : 354.0) At5g48930 has been shown to encode for the hydroxycinnamoyl-Coenzyme A shikimate/quinate hydroxycinnamoyltransferase (HCT) both synthesizing and catabolizing the hydroxycinnamoylesters (coumaroyl/caffeoyl shikimate and quinate) involved in the phenylpropanoid pathway. Influence on the accumulation of flavonoids which in turn inhibit auxin transport and reduce plant growth.; hy…	T
	Pp03G010490.1	16.2.1.4	secondary metabolism.phenylpropanoids.lignin biosynthesis.HCT	(at5g48930 : 732.0) At5g48930 has been shown to encode for the hydroxycinnamoyl-Coenzyme A shikimate/quinate hydroxycinnamoyltransferase (HCT) both synthesizing and catabolizing the hydroxycinnamoylesters (coumaroyl/caffeoyl shikimate and quinate) involved in the phenylpropanoid pathway. Influence on the accumulation of flavonoids which in turn inhibit auxin transport and reduce plant growth.; hy…	T
	Pp08G010920.1	16.2.1.4	secondary metabolism.phenylpropanoids.lignin biosynthesis.HCT	(at5g48930 : 523.0) At5g48930 has been shown to encode for the hydroxycinnamoyl-Coenzyme A shikimate/quinate hydroxycinnamoyltransferase (HCT) both synthesizing and catabolizing the hydroxycinnamoylesters (coumaroyl/caffeoyl shikimate and quinate) involved in the phenylpropanoid pathway. Influence on the accumulation of flavonoids which in turn inhibit auxin transport and reduce plant growth.; hy…	T
	Pp01G064040.3	16.2.1.5	secondary metabolism.phenylpropanoids.lignin biosynthesis.C3H	(o48922|c98a2_soybn : 879.0) Cytochrome P450 98A2 (EC 1.14.-.-) - Glycine max (Soybean) & (at2g40890 : 839.0) encodes coumarate 3-hydroxylase (C3H), a P450-dependent monooxygenase. Involved in lignin biosynthesis and flavonoid biosynthesis. Also affects the biosynthesis of coumarins such as scopoletin and scopolin as a branching-out-pathway from the phenylpropanoid acid level.; cytochrome P450, f…	T
	Pp01G064060.1	16.2.1.5	secondary metabolism.phenylpropanoids.lignin biosynthesis.C3H	(o48922|c98a2_soybn : 908.0) Cytochrome P450 98A2 (EC 1.14.-.-) - Glycine max (Soybean) & (at2g40890 : 871.0) encodes coumarate 3-hydroxylase (C3H), a P450-dependent monooxygenase. Involved in lignin biosynthesis and flavonoid biosynthesis. Also affects the biosynthesis of coumarins such as scopoletin and scopolin as a branching-out-pathway from the phenylpropanoid acid level.; cytochrome P450, f…	T
	Pp05G005120.1	16.2.1.5	secondary metabolism.phenylpropanoids.lignin biosynthesis.C3H	(o48922|c98a2_soybn : 653.0) Cytochrome P450 98A2 (EC 1.14.-.-) - Glycine max (Soybean) & (at2g40890 : 633.0) encodes coumarate 3-hydroxylase (C3H), a P450-dependent monooxygenase. Involved in lignin biosynthesis and flavonoid biosynthesis. Also affects the biosynthesis of coumarins such as scopoletin and scopolin as a branching-out-pathway from the phenylpropanoid acid level.; cytochrome P450, f…	T
	Pp03G009970.1	16.2.1.7	secondary metabolism.phenylpropanoids.lignin biosynthesis.CCR1	(at1g15950 : 444.0) Encodes a cinnamoyl CoA reductase. Involved in lignin biosynthesis.; cinnamoyl coa reductase 1 (CCR1); CONTAINS InterPro DOMAIN/s: NAD-dependent epimerase/dehydratase (InterPro:IPR001509), NAD(P)-binding domain (InterPro:IPR016040); BEST Arabidopsis thaliana protein match is: cinnamoyl coa reductase (TAIR:AT1G80820.1); Has 11995 Blast hits to 11983 proteins in 1896 species: Ar…	T
	Pp03G009990.1	16.2.1.7	secondary metabolism.phenylpropanoids.lignin biosynthesis.CCR1	(at1g15950 : 451.0) Encodes a cinnamoyl CoA reductase. Involved in lignin biosynthesis.; cinnamoyl coa reductase 1 (CCR1); CONTAINS InterPro DOMAIN/s: NAD-dependent epimerase/dehydratase (InterPro:IPR001509), NAD(P)-binding domain (InterPro:IPR016040); BEST Arabidopsis thaliana protein match is: cinnamoyl coa reductase (TAIR:AT1G80820.1); Has 11995 Blast hits to 11983 proteins in 1896 species: Ar…	T
	Pp03G010000.1	16.2.1.7	secondary metabolism.phenylpropanoids.lignin biosynthesis.CCR1	(at1g15950 : 456.0) Encodes a cinnamoyl CoA reductase. Involved in lignin biosynthesis.; cinnamoyl coa reductase 1 (CCR1); CONTAINS InterPro DOMAIN/s: NAD-dependent epimerase/dehydratase (InterPro:IPR001509), NAD(P)-binding domain (InterPro:IPR016040); BEST Arabidopsis thaliana protein match is: cinnamoyl coa reductase (TAIR:AT1G80820.1); Has 11995 Blast hits to 11983 proteins in 1896 species: Ar…	T
	Pp06G036530.1	16.2.1.7	secondary metabolism.phenylpropanoids.lignin biosynthesis.CCR1	(at5g58490 : 495.0) NAD(P)-binding Rossmann-fold superfamily protein; FUNCTIONS IN: coenzyme binding, binding, cinnamoyl-CoA reductase activity, catalytic activity; INVOLVED IN: lignin biosynthetic process, cellular metabolic process, metabolic process; LOCATED IN: cellular_component unknown; EXPRESSED IN: 24 plant structures; EXPRESSED DURING: 15 growth stages; CONTAINS InterPro DOMAIN/s: NAD-de…	T
	Pp06G036540.1	16.2.1.7	secondary metabolism.phenylpropanoids.lignin biosynthesis.CCR1	(at5g58490 : 483.0) NAD(P)-binding Rossmann-fold superfamily protein; FUNCTIONS IN: coenzyme binding, binding, cinnamoyl-CoA reductase activity, catalytic activity; INVOLVED IN: lignin biosynthetic process, cellular metabolic process, metabolic process; LOCATED IN: cellular_component unknown; EXPRESSED IN: 24 plant structures; EXPRESSED DURING: 15 growth stages; CONTAINS InterPro DOMAIN/s: NAD-de…	T
	Pp06G036550.1	16.2.1.7	secondary metabolism.phenylpropanoids.lignin biosynthesis.CCR1	(at5g58490 : 491.0) NAD(P)-binding Rossmann-fold superfamily protein; FUNCTIONS IN: coenzyme binding, binding, cinnamoyl-CoA reductase activity, catalytic activity; INVOLVED IN: lignin biosynthetic process, cellular metabolic process, metabolic process; LOCATED IN: cellular_component unknown; EXPRESSED IN: 24 plant structures; EXPRESSED DURING: 15 growth stages; CONTAINS InterPro DOMAIN/s: NAD-de…	T
	Pp06G036560.1	16.2.1.7	secondary metabolism.phenylpropanoids.lignin biosynthesis.CCR1	(at5g58490 : 481.0) NAD(P)-binding Rossmann-fold superfamily protein; FUNCTIONS IN: coenzyme binding, binding, cinnamoyl-CoA reductase activity, catalytic activity; INVOLVED IN: lignin biosynthetic process, cellular metabolic process, metabolic process; LOCATED IN: cellular_component unknown; EXPRESSED IN: 24 plant structures; EXPRESSED DURING: 15 growth stages; CONTAINS InterPro DOMAIN/s: NAD-de…	T
	Pp06G013180.1	16.2.1.10	secondary metabolism.phenylpropanoids.lignin biosynthesis.CAD	(at3g19450 : 135.0) Encodes a catalytically active cinnamyl alcohol dehydrogenase which uses p-coumaryl aldehyde as a preferred substrate. It can also use caffeyl, coniferyl and d-hydroxyconiferyl aldehydes as substrates.; ATCAD4; CONTAINS InterPro DOMAIN/s: GroES-like (InterPro:IPR011032), Alcohol dehydrogenase GroES-like (InterPro:IPR013154), Alcohol dehydrogenase, zinc-containing, conserved si…	T
	Pp08G017040.1	16.2.1.10	secondary metabolism.phenylpropanoids.lignin biosynthesis.CAD	(p30359|cadh4_tobac : 466.0) Cinnamyl alcohol dehydrogenase (EC 1.1.1.195) (CAD) - Nicotiana tabacum (Common tobacco) & (at4g34230 : 447.0) Encodes a catalytically active cinnamyl alcohol dehydrogenase which uses p-coumaryl aldehyde as a preferred substrate. It can also use sinapyl, caffeyl, coniferyl and d-hydroxyconiferyl aldehydes as substrates.; cinnamyl alcohol dehydrogenase 5 (CAD5); CONTAI…	T
	Pp08G017050.1	16.2.1.10	secondary metabolism.phenylpropanoids.lignin biosynthesis.CAD	(p30359|cadh4_tobac : 510.0) Cinnamyl alcohol dehydrogenase (EC 1.1.1.195) (CAD) - Nicotiana tabacum (Common tobacco) & (at4g34230 : 483.0) Encodes a catalytically active cinnamyl alcohol dehydrogenase which uses p-coumaryl aldehyde as a preferred substrate. It can also use sinapyl, caffeyl, coniferyl and d-hydroxyconiferyl aldehydes as substrates.; cinnamyl alcohol dehydrogenase 5 (CAD5); CONTAI…	T
	Pp05G017520.1	16.5.1.1.1.4	secondary metabolism.sulfur-containing.glucosinolates.synthesis.aliphatic.methylthioalkylmalate isomerase small subunit (MAM-IS)	(at2g43090 : 268.0) Aconitase/3-isopropylmalate dehydratase protein; FUNCTIONS IN: hydro-lyase activity, 3-isopropylmalate dehydratase activity; INVOLVED IN: metabolic process; EXPRESSED IN: 23 plant structures; EXPRESSED DURING: 13 growth stages; CONTAINS InterPro DOMAIN/s: 3-isopropylmalate dehydratase, small subunit-like (InterPro:IPR012305), Aconitase-like core (InterPro:IPR015937), Aconitase…	T
	Pp05G017530.1	16.5.1.1.1.4	secondary metabolism.sulfur-containing.glucosinolates.synthesis.aliphatic.methylthioalkylmalate isomerase small subunit (MAM-IS)	(at2g43090 : 182.0) Aconitase/3-isopropylmalate dehydratase protein; FUNCTIONS IN: hydro-lyase activity, 3-isopropylmalate dehydratase activity; INVOLVED IN: metabolic process; EXPRESSED IN: 23 plant structures; EXPRESSED DURING: 13 growth stages; CONTAINS InterPro DOMAIN/s: 3-isopropylmalate dehydratase, small subunit-like (InterPro:IPR012305), Aconitase-like core (InterPro:IPR015937), Aconitase…	T
	Pp05G017540.1	16.5.1.1.1.4	secondary metabolism.sulfur-containing.glucosinolates.synthesis.aliphatic.methylthioalkylmalate isomerase small subunit (MAM-IS)	(at2g43090 : 273.0) Aconitase/3-isopropylmalate dehydratase protein; FUNCTIONS IN: hydro-lyase activity, 3-isopropylmalate dehydratase activity; INVOLVED IN: metabolic process; EXPRESSED IN: 23 plant structures; EXPRESSED DURING: 13 growth stages; CONTAINS InterPro DOMAIN/s: 3-isopropylmalate dehydratase, small subunit-like (InterPro:IPR012305), Aconitase-like core (InterPro:IPR015937), Aconitase…	T
	Pp05G007800.1	16.5.1.1.4.1	secondary metabolism.sulfur-containing.glucosinolates.synthesis.shared.CYP83B1 phenylacetaldoxime monooxygenase	(o81970|c71a9_soybn : 535.0) Cytochrome P450 71A9 (EC 1.14.-.-) (P450 CP1) - Glycine max (Soybean) & (at3g26210 : 384.0) putative cytochrome P450; "cytochrome P450, family 71, subfamily B, polypeptide 23" (CYP71B23); FUNCTIONS IN: electron carrier activity, monooxygenase activity, iron ion binding, oxygen binding, heme binding; INVOLVED IN: oxidation reduction; LOCATED IN: endomembrane system; EX…	T
	Pp05G007810.1	16.5.1.1.4.1	secondary metabolism.sulfur-containing.glucosinolates.synthesis.shared.CYP83B1 phenylacetaldoxime monooxygenase	(o81970|c71a9_soybn : 543.0) Cytochrome P450 71A9 (EC 1.14.-.-) (P450 CP1) - Glycine max (Soybean) & (at3g26200 : 381.0) putative cytochrome P450; "cytochrome P450, family 71, subfamily B, polypeptide 22" (CYP71B22); FUNCTIONS IN: electron carrier activity, monooxygenase activity, iron ion binding, oxygen binding, heme binding; INVOLVED IN: oxidation reduction; EXPRESSED IN: 15 plant structures; …	T
	Pp08G005220.1	16.5.99.1	secondary metabolism.sulfur-containing.misc.alliinase	(at1g34060 : 433.0) Pyridoxal phosphate (PLP)-dependent transferases superfamily protein; FUNCTIONS IN: carbon-sulfur lyase activity, pyridoxal phosphate binding, catalytic activity; LOCATED IN: endomembrane system; CONTAINS InterPro DOMAIN/s: Pyridoxal phosphate-dependent transferase, major domain (InterPro:IPR015424), EGF-like, alliinase (InterPro:IPR006947), Pyridoxal phosphate-dependent trans…	T
	Pp08G005250.1	16.5.99.1	secondary metabolism.sulfur-containing.misc.alliinase	(at1g34060 : 465.0) Pyridoxal phosphate (PLP)-dependent transferases superfamily protein; FUNCTIONS IN: carbon-sulfur lyase activity, pyridoxal phosphate binding, catalytic activity; LOCATED IN: endomembrane system; CONTAINS InterPro DOMAIN/s: Pyridoxal phosphate-dependent transferase, major domain (InterPro:IPR015424), EGF-like, alliinase (InterPro:IPR006947), Pyridoxal phosphate-dependent trans…	T
	Pp08G005270.1	16.5.99.1	secondary metabolism.sulfur-containing.misc.alliinase	(at1g34060 : 452.0) Pyridoxal phosphate (PLP)-dependent transferases superfamily protein; FUNCTIONS IN: carbon-sulfur lyase activity, pyridoxal phosphate binding, catalytic activity; LOCATED IN: endomembrane system; CONTAINS InterPro DOMAIN/s: Pyridoxal phosphate-dependent transferase, major domain (InterPro:IPR015424), EGF-like, alliinase (InterPro:IPR006947), Pyridoxal phosphate-dependent trans…	T
	Pp08G005290.1	16.5.99.1	secondary metabolism.sulfur-containing.misc.alliinase	(at1g34060 : 493.0) Pyridoxal phosphate (PLP)-dependent transferases superfamily protein; FUNCTIONS IN: carbon-sulfur lyase activity, pyridoxal phosphate binding, catalytic activity; LOCATED IN: endomembrane system; CONTAINS InterPro DOMAIN/s: Pyridoxal phosphate-dependent transferase, major domain (InterPro:IPR015424), EGF-like, alliinase (InterPro:IPR006947), Pyridoxal phosphate-dependent trans…	T
	Pp02G018070.1	16.7	secondary metabolism.wax	(at1g02205 : 818.0) Expression of the CER1 gene associated with production of stem epicuticular wax and pollen fertility. Biochemical studies showed that cer1 mutants are blocked in the conversion of stem wax C30 aldehydes to C29 alkanes, and they also lack the secondary alcohols and ketones. These suggested the CER1 protein is an aldehyde decarbonylase, but the exact molecular function of this p…	T
	Pp02G018110.1	16.7	secondary metabolism.wax	(at1g02205 : 806.0) Expression of the CER1 gene associated with production of stem epicuticular wax and pollen fertility. Biochemical studies showed that cer1 mutants are blocked in the conversion of stem wax C30 aldehydes to C29 alkanes, and they also lack the secondary alcohols and ketones. These suggested the CER1 protein is an aldehyde decarbonylase, but the exact molecular function of this p…	T
	Pp02G018170.1	16.7	secondary metabolism.wax	(at1g02205 : 806.0) Expression of the CER1 gene associated with production of stem epicuticular wax and pollen fertility. Biochemical studies showed that cer1 mutants are blocked in the conversion of stem wax C30 aldehydes to C29 alkanes, and they also lack the secondary alcohols and ketones. These suggested the CER1 protein is an aldehyde decarbonylase, but the exact molecular function of this p…	T
	Pp02G018220.1	16.7	secondary metabolism.wax	(at1g02205 : 775.0) Expression of the CER1 gene associated with production of stem epicuticular wax and pollen fertility. Biochemical studies showed that cer1 mutants are blocked in the conversion of stem wax C30 aldehydes to C29 alkanes, and they also lack the secondary alcohols and ketones. These suggested the CER1 protein is an aldehyde decarbonylase, but the exact molecular function of this p…	T
	Pp02G018230.1	16.7	secondary metabolism.wax	(at1g02205 : 806.0) Expression of the CER1 gene associated with production of stem epicuticular wax and pollen fertility. Biochemical studies showed that cer1 mutants are blocked in the conversion of stem wax C30 aldehydes to C29 alkanes, and they also lack the secondary alcohols and ketones. These suggested the CER1 protein is an aldehyde decarbonylase, but the exact molecular function of this p…	T
	Pp03G030590.1	16.8.1.21	secondary metabolism.flavonoids.anthocyanins.anthocyanin 5-aromatic acyltransferase	(at5g39090 : 138.0) HXXXD-type acyl-transferase family protein; FUNCTIONS IN: transferase activity, transferring acyl groups other than amino-acyl groups, transferase activity; INVOLVED IN: biological_process unknown; EXPRESSED IN: 12 plant structures; EXPRESSED DURING: 6 growth stages; CONTAINS InterPro DOMAIN/s: Transferase (InterPro:IPR003480); BEST Arabidopsis thaliana protein match is: HXXXD…	T
	Pp03G030600.1	16.8.1.21	secondary metabolism.flavonoids.anthocyanins.anthocyanin 5-aromatic acyltransferase	(at5g39090 : 161.0) HXXXD-type acyl-transferase family protein; FUNCTIONS IN: transferase activity, transferring acyl groups other than amino-acyl groups, transferase activity; INVOLVED IN: biological_process unknown; EXPRESSED IN: 12 plant structures; EXPRESSED DURING: 6 growth stages; CONTAINS InterPro DOMAIN/s: Transferase (InterPro:IPR003480); BEST Arabidopsis thaliana protein match is: HXXXD…	T
	Pp03G030610.1	16.8.1.21	secondary metabolism.flavonoids.anthocyanins.anthocyanin 5-aromatic acyltransferase	(at5g39090 : 202.0) HXXXD-type acyl-transferase family protein; FUNCTIONS IN: transferase activity, transferring acyl groups other than amino-acyl groups, transferase activity; INVOLVED IN: biological_process unknown; EXPRESSED IN: 12 plant structures; EXPRESSED DURING: 6 growth stages; CONTAINS InterPro DOMAIN/s: Transferase (InterPro:IPR003480); BEST Arabidopsis thaliana protein match is: HXXXD…	T
	Pp03G030620.1	16.8.1.21	secondary metabolism.flavonoids.anthocyanins.anthocyanin 5-aromatic acyltransferase	(at5g39050 : 176.0) HXXXD-type acyl-transferase family protein; FUNCTIONS IN: transferase activity, transferring acyl groups other than amino-acyl groups, transferase activity; INVOLVED IN: biological_process unknown; LOCATED IN: cellular_component unknown; EXPRESSED IN: 21 plant structures; EXPRESSED DURING: 13 growth stages; CONTAINS InterPro DOMAIN/s: Transferase (InterPro:IPR003480); BEST Ara…	T
	Pp03G030630.1	16.8.1.21	secondary metabolism.flavonoids.anthocyanins.anthocyanin 5-aromatic acyltransferase	(at5g39090 : 293.0) HXXXD-type acyl-transferase family protein; FUNCTIONS IN: transferase activity, transferring acyl groups other than amino-acyl groups, transferase activity; INVOLVED IN: biological_process unknown; EXPRESSED IN: 12 plant structures; EXPRESSED DURING: 6 growth stages; CONTAINS InterPro DOMAIN/s: Transferase (InterPro:IPR003480); BEST Arabidopsis thaliana protein match is: HXXXD…	T
	Pp03G030640.1	16.8.1.21	secondary metabolism.flavonoids.anthocyanins.anthocyanin 5-aromatic acyltransferase	(at5g39090 : 197.0) HXXXD-type acyl-transferase family protein; FUNCTIONS IN: transferase activity, transferring acyl groups other than amino-acyl groups, transferase activity; INVOLVED IN: biological_process unknown; EXPRESSED IN: 12 plant structures; EXPRESSED DURING: 6 growth stages; CONTAINS InterPro DOMAIN/s: Transferase (InterPro:IPR003480); BEST Arabidopsis thaliana protein match is: HXXXD…	T
	Pp03G030670.1	16.8.1.21	secondary metabolism.flavonoids.anthocyanins.anthocyanin 5-aromatic acyltransferase	(at5g39050 : 315.0) HXXXD-type acyl-transferase family protein; FUNCTIONS IN: transferase activity, transferring acyl groups other than amino-acyl groups, transferase activity; INVOLVED IN: biological_process unknown; LOCATED IN: cellular_component unknown; EXPRESSED IN: 21 plant structures; EXPRESSED DURING: 13 growth stages; CONTAINS InterPro DOMAIN/s: Transferase (InterPro:IPR003480); BEST Ara…	T
	Pp03G030680.1	16.8.1.21	secondary metabolism.flavonoids.anthocyanins.anthocyanin 5-aromatic acyltransferase	(at5g39050 : 315.0) HXXXD-type acyl-transferase family protein; FUNCTIONS IN: transferase activity, transferring acyl groups other than amino-acyl groups, transferase activity; INVOLVED IN: biological_process unknown; LOCATED IN: cellular_component unknown; EXPRESSED IN: 21 plant structures; EXPRESSED DURING: 13 growth stages; CONTAINS InterPro DOMAIN/s: Transferase (InterPro:IPR003480); BEST Ara…	T
	Pp03G030700.1	16.8.1.21	secondary metabolism.flavonoids.anthocyanins.anthocyanin 5-aromatic acyltransferase	(at3g29635 : 135.0) HXXXD-type acyl-transferase family protein; FUNCTIONS IN: transferase activity, transferring acyl groups other than amino-acyl groups, transferase activity; INVOLVED IN: biological_process unknown; EXPRESSED IN: root; CONTAINS InterPro DOMAIN/s: Transferase (InterPro:IPR003480); BEST Arabidopsis thaliana protein match is: HXXXD-type acyl-transferase family protein (TAIR:AT3G29…	T
	Pp03G030710.1	16.8.1.21	secondary metabolism.flavonoids.anthocyanins.anthocyanin 5-aromatic acyltransferase	(at5g39050 : 330.0) HXXXD-type acyl-transferase family protein; FUNCTIONS IN: transferase activity, transferring acyl groups other than amino-acyl groups, transferase activity; INVOLVED IN: biological_process unknown; LOCATED IN: cellular_component unknown; EXPRESSED IN: 21 plant structures; EXPRESSED DURING: 13 growth stages; CONTAINS InterPro DOMAIN/s: Transferase (InterPro:IPR003480); BEST Ara…	T
	Pp03G030720.1	16.8.1.21	secondary metabolism.flavonoids.anthocyanins.anthocyanin 5-aromatic acyltransferase	(at5g39090 : 195.0) HXXXD-type acyl-transferase family protein; FUNCTIONS IN: transferase activity, transferring acyl groups other than amino-acyl groups, transferase activity; INVOLVED IN: biological_process unknown; EXPRESSED IN: 12 plant structures; EXPRESSED DURING: 6 growth stages; CONTAINS InterPro DOMAIN/s: Transferase (InterPro:IPR003480); BEST Arabidopsis thaliana protein match is: HXXXD…	T
	Pp06G009700.3	16.8.2	secondary metabolism.flavonoids.chalcones	(at2g37770 : 531.0) NAD(P)-linked oxidoreductase superfamily protein; FUNCTIONS IN: oxidoreductase activity; INVOLVED IN: oxidation reduction; EXPRESSED IN: 12 plant structures; EXPRESSED DURING: LP.04 four leaves visible, 4 anthesis, petal differentiation and expansion stage; CONTAINS InterPro DOMAIN/s: Aldo/keto reductase (InterPro:IPR001395), Aldo/keto reductase subgroup (InterPro:IPR020471), …	T
	Pp06G009730.1	16.8.2	secondary metabolism.flavonoids.chalcones	(at2g37770 : 435.0) NAD(P)-linked oxidoreductase superfamily protein; FUNCTIONS IN: oxidoreductase activity; INVOLVED IN: oxidation reduction; EXPRESSED IN: 12 plant structures; EXPRESSED DURING: LP.04 four leaves visible, 4 anthesis, petal differentiation and expansion stage; CONTAINS InterPro DOMAIN/s: Aldo/keto reductase (InterPro:IPR001395), Aldo/keto reductase subgroup (InterPro:IPR020471), …	T
	Pp06G009740.1	16.8.2	secondary metabolism.flavonoids.chalcones	(at2g37770 : 459.0) NAD(P)-linked oxidoreductase superfamily protein; FUNCTIONS IN: oxidoreductase activity; INVOLVED IN: oxidation reduction; EXPRESSED IN: 12 plant structures; EXPRESSED DURING: LP.04 four leaves visible, 4 anthesis, petal differentiation and expansion stage; CONTAINS InterPro DOMAIN/s: Aldo/keto reductase (InterPro:IPR001395), Aldo/keto reductase subgroup (InterPro:IPR020471), …	T
	Pp06G031930.1	16.8.2	secondary metabolism.flavonoids.chalcones	(at2g37770 : 418.0) NAD(P)-linked oxidoreductase superfamily protein; FUNCTIONS IN: oxidoreductase activity; INVOLVED IN: oxidation reduction; EXPRESSED IN: 12 plant structures; EXPRESSED DURING: LP.04 four leaves visible, 4 anthesis, petal differentiation and expansion stage; CONTAINS InterPro DOMAIN/s: Aldo/keto reductase (InterPro:IPR001395), Aldo/keto reductase subgroup (InterPro:IPR020471), …	T
	Pp06G031940.1	16.8.2	secondary metabolism.flavonoids.chalcones	(at2g37770 : 207.0) NAD(P)-linked oxidoreductase superfamily protein; FUNCTIONS IN: oxidoreductase activity; INVOLVED IN: oxidation reduction; EXPRESSED IN: 12 plant structures; EXPRESSED DURING: LP.04 four leaves visible, 4 anthesis, petal differentiation and expansion stage; CONTAINS InterPro DOMAIN/s: Aldo/keto reductase (InterPro:IPR001395), Aldo/keto reductase subgroup (InterPro:IPR020471), …	T
	Pp02G026780.1	16.8.3	secondary metabolism.flavonoids.dihydroflavonols	(loc_os04g49210.1 : 373.0) no description available & (at4g10490 : 363.0) 2-oxoglutarate (2OG) and Fe(II)-dependent oxygenase superfamily protein; FUNCTIONS IN: oxidoreductase activity, acting on paired donors, with incorporation or reduction of molecular oxygen, 2-oxoglutarate as one donor, and incorporation of one atom each of oxygen into both donors, oxidoreductase activity; INVOLVED IN: secon…	T
	Pp02G026810.1	16.8.3	secondary metabolism.flavonoids.dihydroflavonols	(loc_os04g49210.1 : 371.0) no description available & (at4g10490 : 365.0) 2-oxoglutarate (2OG) and Fe(II)-dependent oxygenase superfamily protein; FUNCTIONS IN: oxidoreductase activity, acting on paired donors, with incorporation or reduction of molecular oxygen, 2-oxoglutarate as one donor, and incorporation of one atom each of oxygen into both donors, oxidoreductase activity; INVOLVED IN: secon…	T
	Pp05G010470.1	16.8.3	secondary metabolism.flavonoids.dihydroflavonols	(at4g10490 : 500.0) 2-oxoglutarate (2OG) and Fe(II)-dependent oxygenase superfamily protein; FUNCTIONS IN: oxidoreductase activity, acting on paired donors, with incorporation or reduction of molecular oxygen, 2-oxoglutarate as one donor, and incorporation of one atom each of oxygen into both donors, oxidoreductase activity; INVOLVED IN: secondary metabolic process; LOCATED IN: cellular_component…	T
	Pp05G015950.1	16.8.3.3	secondary metabolism.flavonoids.dihydroflavonols.flavonoid 3-monooxygenase	(at4g12300 : 406.0) member of CYP706A; "cytochrome P450, family 706, subfamily A, polypeptide 4" (CYP706A4); FUNCTIONS IN: electron carrier activity, monooxygenase activity, iron ion binding, oxygen binding, heme binding; INVOLVED IN: oxidation reduction; LOCATED IN: cellular_component unknown; EXPRESSED IN: 22 plant structures; EXPRESSED DURING: 11 growth stages; CONTAINS InterPro DOMAIN/s: Cyto…	T
	Pp05G015970.1	16.8.3.3	secondary metabolism.flavonoids.dihydroflavonols.flavonoid 3-monooxygenase	(loc_os01g50490.1 : 290.0) no description available & (at4g12300 : 281.0) member of CYP706A; "cytochrome P450, family 706, subfamily A, polypeptide 4" (CYP706A4); FUNCTIONS IN: electron carrier activity, monooxygenase activity, iron ion binding, oxygen binding, heme binding; INVOLVED IN: oxidation reduction; LOCATED IN: cellular_component unknown; EXPRESSED IN: 22 plant structures; EXPRESSED DURI…	T
	Pp05G015980.1	16.8.3.3	secondary metabolism.flavonoids.dihydroflavonols.flavonoid 3-monooxygenase	(at4g12300 : 431.0) member of CYP706A; "cytochrome P450, family 706, subfamily A, polypeptide 4" (CYP706A4); FUNCTIONS IN: electron carrier activity, monooxygenase activity, iron ion binding, oxygen binding, heme binding; INVOLVED IN: oxidation reduction; LOCATED IN: cellular_component unknown; EXPRESSED IN: 22 plant structures; EXPRESSED DURING: 11 growth stages; CONTAINS InterPro DOMAIN/s: Cyto…	T
	Pp05G016070.1	16.8.3.3	secondary metabolism.flavonoids.dihydroflavonols.flavonoid 3-monooxygenase	(loc_os01g50490.1 : 182.0) no description available & (at4g12300 : 172.0) member of CYP706A; "cytochrome P450, family 706, subfamily A, polypeptide 4" (CYP706A4); FUNCTIONS IN: electron carrier activity, monooxygenase activity, iron ion binding, oxygen binding, heme binding; INVOLVED IN: oxidation reduction; LOCATED IN: cellular_component unknown; EXPRESSED IN: 22 plant structures; EXPRESSED DURI…	T
	Pp05G016100.1	16.8.3.3	secondary metabolism.flavonoids.dihydroflavonols.flavonoid 3-monooxygenase	(at4g12300 : 275.0) member of CYP706A; "cytochrome P450, family 706, subfamily A, polypeptide 4" (CYP706A4); FUNCTIONS IN: electron carrier activity, monooxygenase activity, iron ion binding, oxygen binding, heme binding; INVOLVED IN: oxidation reduction; LOCATED IN: cellular_component unknown; EXPRESSED IN: 22 plant structures; EXPRESSED DURING: 11 growth stages; CONTAINS InterPro DOMAIN/s: Cyto…	T
	Pp05G016110.1	16.8.3.3	secondary metabolism.flavonoids.dihydroflavonols.flavonoid 3-monooxygenase	(at4g12320 : 538.0) member of CYP706A; "cytochrome P450, family 706, subfamily A, polypeptide 6" (CYP706A6); FUNCTIONS IN: electron carrier activity, monooxygenase activity, iron ion binding, oxygen binding, heme binding; INVOLVED IN: oxidation reduction; LOCATED IN: endomembrane system; CONTAINS InterPro DOMAIN/s: Cytochrome P450 (InterPro:IPR001128), Cytochrome P450, conserved site (InterPro:IP…	T
	Pp05G016150.1	16.8.3.3	secondary metabolism.flavonoids.dihydroflavonols.flavonoid 3-monooxygenase	(at5g44620 : 162.0) member of CYP706A; "cytochrome P450, family 706, subfamily A, polypeptide 3" (CYP706A3); FUNCTIONS IN: electron carrier activity, monooxygenase activity, iron ion binding, oxygen binding, heme binding; INVOLVED IN: oxidation reduction; LOCATED IN: cellular_component unknown; EXPRESSED IN: 13 plant structures; EXPRESSED DURING: 7 growth stages; CONTAINS InterPro DOMAIN/s: Cytoc…	T
	Pp05G016190.2	16.8.3.3	secondary metabolism.flavonoids.dihydroflavonols.flavonoid 3-monooxygenase	(at4g12300 : 602.0) member of CYP706A; "cytochrome P450, family 706, subfamily A, polypeptide 4" (CYP706A4); FUNCTIONS IN: electron carrier activity, monooxygenase activity, iron ion binding, oxygen binding, heme binding; INVOLVED IN: oxidation reduction; LOCATED IN: cellular_component unknown; EXPRESSED IN: 22 plant structures; EXPRESSED DURING: 11 growth stages; CONTAINS InterPro DOMAIN/s: Cyto…	T
	Pp05G016900.1	16.8.3.3	secondary metabolism.flavonoids.dihydroflavonols.flavonoid 3-monooxygenase	(at4g12330 : 283.0) member of CYP706A; "cytochrome P450, family 706, subfamily A, polypeptide 7" (CYP706A7); FUNCTIONS IN: electron carrier activity, monooxygenase activity, iron ion binding, oxygen binding, heme binding; INVOLVED IN: oxidation reduction; LOCATED IN: cellular_component unknown; EXPRESSED IN: root; CONTAINS InterPro DOMAIN/s: Cytochrome P450 (InterPro:IPR001128), Cytochrome P450, …	T
	Pp05G023080.3	16.8.5.1	secondary metabolism.flavonoids.isoflavones.isoflavone reductase	(loc_os12g16410.1 : 436.0) no description available & (at1g32100 : 430.0) Encodes a pinoresinol reductase involved in lignan biosynthesis. Expressed strongly in roots and less strongly in stems. Shows specificity for pinoresinol and not lariciresinol.; pinoresinol reductase 1 (PRR1); CONTAINS InterPro DOMAIN/s: NAD(P)-binding domain (InterPro:IPR016040), NmrA-like (InterPro:IPR008030); BEST Arabi…	T
	Pp05G023100.2	16.8.5.1	secondary metabolism.flavonoids.isoflavones.isoflavone reductase	(loc_os12g16410.1 : 431.0) no description available & (at1g32100 : 424.0) Encodes a pinoresinol reductase involved in lignan biosynthesis. Expressed strongly in roots and less strongly in stems. Shows specificity for pinoresinol and not lariciresinol.; pinoresinol reductase 1 (PRR1); CONTAINS InterPro DOMAIN/s: NAD(P)-binding domain (InterPro:IPR016040), NmrA-like (InterPro:IPR008030); BEST Arabi…	T
	Pp05G023110.1	16.8.5.1	secondary metabolism.flavonoids.isoflavones.isoflavone reductase	(loc_os12g16410.1 : 433.0) no description available & (at1g32100 : 429.0) Encodes a pinoresinol reductase involved in lignan biosynthesis. Expressed strongly in roots and less strongly in stems. Shows specificity for pinoresinol and not lariciresinol.; pinoresinol reductase 1 (PRR1); CONTAINS InterPro DOMAIN/s: NAD(P)-binding domain (InterPro:IPR016040), NmrA-like (InterPro:IPR008030); BEST Arabi…	T
	Pp05G023130.2	16.8.5.1	secondary metabolism.flavonoids.isoflavones.isoflavone reductase	(at1g32100 : 441.0) Encodes a pinoresinol reductase involved in lignan biosynthesis. Expressed strongly in roots and less strongly in stems. Shows specificity for pinoresinol and not lariciresinol.; pinoresinol reductase 1 (PRR1); CONTAINS InterPro DOMAIN/s: NAD(P)-binding domain (InterPro:IPR016040), NmrA-like (InterPro:IPR008030); BEST Arabidopsis thaliana protein match is: pinoresinol reductas…	T
	Pp06G019070.1	16.1	secondary metabolism.simple phenols	(at5g03260 : 915.0) putative laccase, a member of laccase family of genes (17 members in Arabidopsis).; laccase 11 (LAC11); FUNCTIONS IN: laccase activity; INVOLVED IN: oxidation reduction, lignin catabolic process; LOCATED IN: endomembrane system, apoplast; EXPRESSED IN: 24 plant structures; EXPRESSED DURING: 13 growth stages; CONTAINS InterPro DOMAIN/s: Multicopper oxidase, type 3 (InterPro:IPR…	T
	Pp07G010880.1	16.1	secondary metabolism.simple phenols	(at5g03260 : 925.0) putative laccase, a member of laccase family of genes (17 members in Arabidopsis).; laccase 11 (LAC11); FUNCTIONS IN: laccase activity; INVOLVED IN: oxidation reduction, lignin catabolic process; LOCATED IN: endomembrane system, apoplast; EXPRESSED IN: 24 plant structures; EXPRESSED DURING: 13 growth stages; CONTAINS InterPro DOMAIN/s: Multicopper oxidase, type 3 (InterPro:IPR…	T
	Pp08G013130.1	16.1	secondary metabolism.simple phenols	(at5g03260 : 169.0) putative laccase, a member of laccase family of genes (17 members in Arabidopsis).; laccase 11 (LAC11); FUNCTIONS IN: laccase activity; INVOLVED IN: oxidation reduction, lignin catabolic process; LOCATED IN: endomembrane system, apoplast; EXPRESSED IN: 24 plant structures; EXPRESSED DURING: 13 growth stages; CONTAINS InterPro DOMAIN/s: Multicopper oxidase, type 3 (InterPro:IPR…	T
	Pp08G013180.1	16.1	secondary metabolism.simple phenols	(at5g03260 : 893.0) putative laccase, a member of laccase family of genes (17 members in Arabidopsis).; laccase 11 (LAC11); FUNCTIONS IN: laccase activity; INVOLVED IN: oxidation reduction, lignin catabolic process; LOCATED IN: endomembrane system, apoplast; EXPRESSED IN: 24 plant structures; EXPRESSED DURING: 13 growth stages; CONTAINS InterPro DOMAIN/s: Multicopper oxidase, type 3 (InterPro:IPR…	T
	Pp08G013370.1	16.1	secondary metabolism.simple phenols	(at5g03260 : 899.0) putative laccase, a member of laccase family of genes (17 members in Arabidopsis).; laccase 11 (LAC11); FUNCTIONS IN: laccase activity; INVOLVED IN: oxidation reduction, lignin catabolic process; LOCATED IN: endomembrane system, apoplast; EXPRESSED IN: 24 plant structures; EXPRESSED DURING: 13 growth stages; CONTAINS InterPro DOMAIN/s: Multicopper oxidase, type 3 (InterPro:IPR…	T
	Pp07G012360.1	17	hormone metabolism	(at3g50440 : 231.0) Encodes a protein shown to have methyl jasmonate esterase activity in vitro. This protein does not act on methyl IAA, MeSA, MeGA4, or MEGA9 in vitro.; methyl esterase 10 (MES10); CONTAINS InterPro DOMAIN/s: Alpha/beta hydrolase fold-1 (InterPro:IPR000073); BEST Arabidopsis thaliana protein match is: methyl esterase 1 (TAIR:AT2G23620.1); Has 1602 Blast hits to 1600 proteins in …	T
	Pp07G012390.1	17	hormone metabolism	(at2g23610 : 224.0) Encodes a protein shown to have carboxylesterase activity, methyl IAA esterase activity, and methyl jasmonate esterase activity in vitro. This protein does not act on methyl salicylate, MeGA4, or MEGA9 in vitro.; methyl esterase 3 (MES3); CONTAINS InterPro DOMAIN/s: Alpha/beta hydrolase fold-1 (InterPro:IPR000073); BEST Arabidopsis thaliana protein match is: methyl esterase 4 …	T
	Pp07G012400.1	17	hormone metabolism	(at2g23610 : 205.0) Encodes a protein shown to have carboxylesterase activity, methyl IAA esterase activity, and methyl jasmonate esterase activity in vitro. This protein does not act on methyl salicylate, MeGA4, or MEGA9 in vitro.; methyl esterase 3 (MES3); CONTAINS InterPro DOMAIN/s: Alpha/beta hydrolase fold-1 (InterPro:IPR000073); BEST Arabidopsis thaliana protein match is: methyl esterase 4 …	T
	Pp07G012420.1	17	hormone metabolism	(at2g23610 : 211.0) Encodes a protein shown to have carboxylesterase activity, methyl IAA esterase activity, and methyl jasmonate esterase activity in vitro. This protein does not act on methyl salicylate, MeGA4, or MEGA9 in vitro.; methyl esterase 3 (MES3); CONTAINS InterPro DOMAIN/s: Alpha/beta hydrolase fold-1 (InterPro:IPR000073); BEST Arabidopsis thaliana protein match is: methyl esterase 4 …	T
	Pp08G015190.1	17	hormone metabolism	(q43360|pir7b_orysa : 181.0) Esterase PIR7B (EC 3.1.-.-) - Oryza sativa (Rice) & (loc_os01g70850.1 : 181.0) no description available & (at2g23590 : 179.0) Encodes a protein shown to have carboxylesterase activity in vitro. It has similarity to the SABP2 methyl salicylate esterase from tobacco. This protein does not act on methyl IAA, methyl JA, MeSA, MeGA4, or MEGA9 in vitro.; methyl esterase 8 (…	T
	Pp08G015220.1	17	hormone metabolism	(q43360|pir7b_orysa : 140.0) Esterase PIR7B (EC 3.1.-.-) - Oryza sativa (Rice) & (loc_os01g70850.1 : 140.0) no description available & (at2g23590 : 139.0) Encodes a protein shown to have carboxylesterase activity in vitro. It has similarity to the SABP2 methyl salicylate esterase from tobacco. This protein does not act on methyl IAA, methyl JA, MeSA, MeGA4, or MEGA9 in vitro.; methyl esterase 8 (…	T
	Pp02G032970.1	17.2.1	hormone metabolism.auxin.synthesis-degradation	(at5g55250 : 543.0) Encodes an enzyme which specifically converts IAA to its methyl ester form MelIAA. This gene belongs to the family of carboxyl methyltransferases whose members catalyze the transfer of the methyl group from S-adenosyl-L-methionine to carboxylic acid-containing substrates to form small molecule methyl esters. Expression of TCP genes is downregulated in mutant iamt1-D.; IAA carb…	T
	Pp04G020730.1	17.2.1	hormone metabolism.auxin.synthesis-degradation	(at5g55250 : 546.0) Encodes an enzyme which specifically converts IAA to its methyl ester form MelIAA. This gene belongs to the family of carboxyl methyltransferases whose members catalyze the transfer of the methyl group from S-adenosyl-L-methionine to carboxylic acid-containing substrates to form small molecule methyl esters. Expression of TCP genes is downregulated in mutant iamt1-D.; IAA carb…	T
	Pp04G021680.1	17.2.1	hormone metabolism.auxin.synthesis-degradation	(at5g55250 : 580.0) Encodes an enzyme which specifically converts IAA to its methyl ester form MelIAA. This gene belongs to the family of carboxyl methyltransferases whose members catalyze the transfer of the methyl group from S-adenosyl-L-methionine to carboxylic acid-containing substrates to form small molecule methyl esters. Expression of TCP genes is downregulated in mutant iamt1-D.; IAA carb…	T
	Pp04G021710.1	17.2.1	hormone metabolism.auxin.synthesis-degradation	(at5g55250 : 575.0) Encodes an enzyme which specifically converts IAA to its methyl ester form MelIAA. This gene belongs to the family of carboxyl methyltransferases whose members catalyze the transfer of the methyl group from S-adenosyl-L-methionine to carboxylic acid-containing substrates to form small molecule methyl esters. Expression of TCP genes is downregulated in mutant iamt1-D.; IAA carb…	T
	Pp07G014600.1	17.3.1.2.4	hormone metabolism.brassinosteroid.synthesis-degradation.sterols.FACKEL	(at3g52940 : 507.0) Encodes a sterol C-14 reductase required for cell division and expansion and is involved in proper organization of the embryo.; FACKEL (FK); FUNCTIONS IN: delta14-sterol reductase activity; INVOLVED IN: sterol biosynthetic process, embryo development ending in seed dormancy; LOCATED IN: endomembrane system, membrane; EXPRESSED IN: 22 plant structures; EXPRESSED DURING: 13 grow…	T
	Pp08G014270.3	17.3.1.2.4	hormone metabolism.brassinosteroid.synthesis-degradation.sterols.FACKEL	(at3g52940 : 487.0) Encodes a sterol C-14 reductase required for cell division and expansion and is involved in proper organization of the embryo.; FACKEL (FK); FUNCTIONS IN: delta14-sterol reductase activity; INVOLVED IN: sterol biosynthetic process, embryo development ending in seed dormancy; LOCATED IN: endomembrane system, membrane; EXPRESSED IN: 22 plant structures; EXPRESSED DURING: 13 grow…	T
	Pp01G040900.1	17.3.2.99	hormone metabolism.brassinosteroid.signal transduction.other	(at2g46280 : 568.0) Encodes a homolog of mammalian TGF-beta receptor interacting protein. Co-immunoprecipitates with BRI1 and can be phosphorylated in vitro by BRI1 at specific sites (Thr-14, Thr-89, and either Thr-197 or Ser-198). May therefore be a cytoplasmic BRI1 substrate and involved in brassinosteroid regulated plant growth and development.The encoded protein has two DWD motifs. It can bin…	T
	Pp03G026100.1	17.3.2.99	hormone metabolism.brassinosteroid.signal transduction.other	(at2g46290 : 444.0) Transducin/WD40 repeat-like superfamily protein; CONTAINS InterPro DOMAIN/s: WD40 repeat 2 (InterPro:IPR019782), WD40 repeat, conserved site (InterPro:IPR019775), WD40 repeat (InterPro:IPR001680), G-protein beta WD-40 repeat, region (InterPro:IPR020472), WD40 repeat-like-containing domain (InterPro:IPR011046), WD40-repeat-containing domain (InterPro:IPR017986), WD40/YVTN repea…	T
	Pp02G003690.1	17.4.2	hormone metabolism.cytokinin.signal transduction	(at2g47430 : 311.0) Encodes a putative plasma membrane-bound hybrid histidine kinase and cytokinin sensor that is expressed within the female gametophyte.; CYTOKININ-INDEPENDENT 1 (CKI1); CONTAINS InterPro DOMAIN/s: Signal transduction histidine kinase, homodimeric (InterPro:IPR009082), CheY-like (InterPro:IPR011006), Signal transduction histidine kinase, core (InterPro:IPR005467), Signal transdu…	T
	Pp06G004740.1	17.4.2	hormone metabolism.cytokinin.signal transduction	(at2g47430 : 122.0) Encodes a putative plasma membrane-bound hybrid histidine kinase and cytokinin sensor that is expressed within the female gametophyte.; CYTOKININ-INDEPENDENT 1 (CKI1); CONTAINS InterPro DOMAIN/s: Signal transduction histidine kinase, homodimeric (InterPro:IPR009082), CheY-like (InterPro:IPR011006), Signal transduction histidine kinase, core (InterPro:IPR005467), Signal transdu…	T
	Pp06G004750.1	17.4.2	hormone metabolism.cytokinin.signal transduction	(at2g47430 : 83.2) Encodes a putative plasma membrane-bound hybrid histidine kinase and cytokinin sensor that is expressed within the female gametophyte.; CYTOKININ-INDEPENDENT 1 (CKI1); CONTAINS InterPro DOMAIN/s: Signal transduction histidine kinase, homodimeric (InterPro:IPR009082), CheY-like (InterPro:IPR011006), Signal transduction histidine kinase, core (InterPro:IPR005467), Signal transduc…	T
	Pp08G003750.1	17.4.2	hormone metabolism.cytokinin.signal transduction	(at2g47430 : 571.0) Encodes a putative plasma membrane-bound hybrid histidine kinase and cytokinin sensor that is expressed within the female gametophyte.; CYTOKININ-INDEPENDENT 1 (CKI1); CONTAINS InterPro DOMAIN/s: Signal transduction histidine kinase, homodimeric (InterPro:IPR009082), CheY-like (InterPro:IPR011006), Signal transduction histidine kinase, core (InterPro:IPR005467), Signal transdu…	T
	Pp03G026360.1	17.5.1.2	hormone metabolism.ethylene.synthesis-degradation.1-aminocyclopropane-1-carboxylate oxidase	(q08507|acco3_pethy : 264.0) 1-aminocyclopropane-1-carboxylate oxidase 3 (EC 1.14.17.4) (ACC oxidase 3) (Ethylene-forming enzyme) (EFE) - Petunia hybrida (Petunia) & (at1g05010 : 232.0) Encodes 1-aminocyclopropane-1-carboxylate oxidase; ethylene-forming enzyme (EFE); FUNCTIONS IN: 1-aminocyclopropane-1-carboxylate oxidase activity; INVOLVED IN: response to fungus, ethylene biosynthetic process; E…	T
	Pp03G026390.1	17.5.1.2	hormone metabolism.ethylene.synthesis-degradation.1-aminocyclopropane-1-carboxylate oxidase	(q08507|acco3_pethy : 505.0) 1-aminocyclopropane-1-carboxylate oxidase 3 (EC 1.14.17.4) (ACC oxidase 3) (Ethylene-forming enzyme) (EFE) - Petunia hybrida (Petunia) & (at1g05010 : 469.0) Encodes 1-aminocyclopropane-1-carboxylate oxidase; ethylene-forming enzyme (EFE); FUNCTIONS IN: 1-aminocyclopropane-1-carboxylate oxidase activity; INVOLVED IN: response to fungus, ethylene biosynthetic process; E…	T
	Pp04G001270.1	17.5.1.2	hormone metabolism.ethylene.synthesis-degradation.1-aminocyclopropane-1-carboxylate oxidase	(q00985|acco1_maldo : 524.0) 1-aminocyclopropane-1-carboxylate oxidase 1 (EC 1.14.17.4) (ACC oxidase 1) (Ethylene-forming enzyme) (EFE) (Protein AP4) (PAE12) - Malus domestica (Apple) (Malus sylvestris) & (at1g05010 : 466.0) Encodes 1-aminocyclopropane-1-carboxylate oxidase; ethylene-forming enzyme (EFE); FUNCTIONS IN: 1-aminocyclopropane-1-carboxylate oxidase activity; INVOLVED IN: response to f…	T
	Pp07G012430.1	17.5.3	hormone metabolism.ethylene.induced-regulated-responsive-activated	(loc_os01g57770.1 : 209.0) no description available & (at2g23610 : 188.0) Encodes a protein shown to have carboxylesterase activity, methyl IAA esterase activity, and methyl jasmonate esterase activity in vitro. This protein does not act on methyl salicylate, MeGA4, or MEGA9 in vitro.; methyl esterase 3 (MES3); CONTAINS InterPro DOMAIN/s: Alpha/beta hydrolase fold-1 (InterPro:IPR000073); BEST Ara…	T
	Pp03G007640.1	17.6.1	hormone metabolism.gibberelin.synthesis-degradation	(at1g52820 : 139.0) 2-oxoglutarate (2OG) and Fe(II)-dependent oxygenase superfamily protein; FUNCTIONS IN: oxidoreductase activity; EXPRESSED IN: root; CONTAINS InterPro DOMAIN/s: Oxoglutarate/iron-dependent oxygenase (InterPro:IPR005123); BEST Arabidopsis thaliana protein match is: 2-oxoglutarate (2OG) and Fe(II)-dependent oxygenase superfamily protein (TAIR:AT4G03070.1); Has 7837 Blast hits to …	T
	Pp03G007650.1	17.6.1	hormone metabolism.gibberelin.synthesis-degradation	(at1g52820 : 315.0) 2-oxoglutarate (2OG) and Fe(II)-dependent oxygenase superfamily protein; FUNCTIONS IN: oxidoreductase activity; EXPRESSED IN: root; CONTAINS InterPro DOMAIN/s: Oxoglutarate/iron-dependent oxygenase (InterPro:IPR005123); BEST Arabidopsis thaliana protein match is: 2-oxoglutarate (2OG) and Fe(II)-dependent oxygenase superfamily protein (TAIR:AT4G03070.1); Has 7837 Blast hits to …	T
	Pp03G007680.1	17.6.1	hormone metabolism.gibberelin.synthesis-degradation	(at1g52790 : 371.0) encodes a putative oxidoreductase, 2OG-Fe(II) oxygenase family protein, similar to GS-AOP loci (GI:16118889, GI:16118887, GI:16118891, GI:16118893); contains PF03171 2OG-Fe(II) oxygenase superfamily domain; 2-oxoglutarate (2OG) and Fe(II)-dependent oxygenase superfamily protein; FUNCTIONS IN: oxidoreductase activity; LOCATED IN: cellular_component unknown; EXPRESSED IN: root, …	T
	Pp04G027380.1	17.6.1	hormone metabolism.gibberelin.synthesis-degradation	(at1g52800 : 212.0) 2-oxoglutarate (2OG) and Fe(II)-dependent oxygenase superfamily protein; FUNCTIONS IN: oxidoreductase activity; LOCATED IN: cellular_component unknown; EXPRESSED IN: stem, root; CONTAINS InterPro DOMAIN/s: Oxoglutarate/iron-dependent oxygenase (InterPro:IPR005123); BEST Arabidopsis thaliana protein match is: 2-oxoglutarate (2OG) and Fe(II)-dependent oxygenase superfamily prote…	T
	Pp04G027390.1	17.6.1	hormone metabolism.gibberelin.synthesis-degradation	(at1g52800 : 296.0) 2-oxoglutarate (2OG) and Fe(II)-dependent oxygenase superfamily protein; FUNCTIONS IN: oxidoreductase activity; LOCATED IN: cellular_component unknown; EXPRESSED IN: stem, root; CONTAINS InterPro DOMAIN/s: Oxoglutarate/iron-dependent oxygenase (InterPro:IPR005123); BEST Arabidopsis thaliana protein match is: 2-oxoglutarate (2OG) and Fe(II)-dependent oxygenase superfamily prote…	T
	Pp04G027410.2	17.6.1	hormone metabolism.gibberelin.synthesis-degradation	(at1g52800 : 288.0) 2-oxoglutarate (2OG) and Fe(II)-dependent oxygenase superfamily protein; FUNCTIONS IN: oxidoreductase activity; LOCATED IN: cellular_component unknown; EXPRESSED IN: stem, root; CONTAINS InterPro DOMAIN/s: Oxoglutarate/iron-dependent oxygenase (InterPro:IPR005123); BEST Arabidopsis thaliana protein match is: 2-oxoglutarate (2OG) and Fe(II)-dependent oxygenase superfamily prote…	T
	Pp04G027640.1	17.6.1	hormone metabolism.gibberelin.synthesis-degradation	(at1g52800 : 289.0) 2-oxoglutarate (2OG) and Fe(II)-dependent oxygenase superfamily protein; FUNCTIONS IN: oxidoreductase activity; LOCATED IN: cellular_component unknown; EXPRESSED IN: stem, root; CONTAINS InterPro DOMAIN/s: Oxoglutarate/iron-dependent oxygenase (InterPro:IPR005123); BEST Arabidopsis thaliana protein match is: 2-oxoglutarate (2OG) and Fe(II)-dependent oxygenase superfamily prote…	T
	Pp04G011770.1	17.6.1.2	hormone metabolism.gibberelin.synthesis-degradation.ent-kaurene synthase	(q39548|ksb_cucma : 877.0) Ent-kaurene synthase B, chloroplast precursor (EC 4.2.3.19) (KSB) - Cucurbita maxima (Pumpkin) (Winter squash) & (at1g79460 : 839.0) Encodes for a protein with ent-kaurene synthase B activity which catalyzes the second step in the cyclization of GGPP to ent-kaurene in the gibberellins biosynthetic pathway.; GA REQUIRING 2 (GA2); FUNCTIONS IN: ent-kaurene synthase activi…	T
	Pp04G011780.1	17.6.1.2	hormone metabolism.gibberelin.synthesis-degradation.ent-kaurene synthase	(at1g79460 : 251.0) Encodes for a protein with ent-kaurene synthase B activity which catalyzes the second step in the cyclization of GGPP to ent-kaurene in the gibberellins biosynthetic pathway.; GA REQUIRING 2 (GA2); FUNCTIONS IN: ent-kaurene synthase activity; INVOLVED IN: gibberellin biosynthetic process, gibberellic acid mediated signaling pathway; LOCATED IN: chloroplast stroma, chloroplast,…	T
	Pp04G023620.1	17.6.1.2	hormone metabolism.gibberelin.synthesis-degradation.ent-kaurene synthase	(q39548|ksb_cucma : 627.0) Ent-kaurene synthase B, chloroplast precursor (EC 4.2.3.19) (KSB) - Cucurbita maxima (Pumpkin) (Winter squash) & (at1g79460 : 550.0) Encodes for a protein with ent-kaurene synthase B activity which catalyzes the second step in the cyclization of GGPP to ent-kaurene in the gibberellins biosynthetic pathway.; GA REQUIRING 2 (GA2); FUNCTIONS IN: ent-kaurene synthase activi…	T
	Pp02G017630.1	17.6.1.4	hormone metabolism.gibberelin.synthesis-degradation.ent-kaurenoic acid hydroxylase/oxygenase	(at1g05160 : 670.0) Encodes an ent-kaurenoic acid hydroxylase, a member of the CYP88A cytochrome p450 family.; "cytochrome P450, family 88, subfamily A, polypeptide 3" (CYP88A3); CONTAINS InterPro DOMAIN/s: Cytochrome P450, B-class (InterPro:IPR002397), Cytochrome P450 (InterPro:IPR001128), Cytochrome P450, conserved site (InterPro:IPR017972); BEST Arabidopsis thaliana protein match is: ent-kaure…	T
	Pp02G017660.1	17.6.1.4	hormone metabolism.gibberelin.synthesis-degradation.ent-kaurenoic acid hydroxylase/oxygenase	(at1g05160 : 612.0) Encodes an ent-kaurenoic acid hydroxylase, a member of the CYP88A cytochrome p450 family.; "cytochrome P450, family 88, subfamily A, polypeptide 3" (CYP88A3); CONTAINS InterPro DOMAIN/s: Cytochrome P450, B-class (InterPro:IPR002397), Cytochrome P450 (InterPro:IPR001128), Cytochrome P450, conserved site (InterPro:IPR017972); BEST Arabidopsis thaliana protein match is: ent-kaure…	T
	Pp02G017670.1	17.6.1.4	hormone metabolism.gibberelin.synthesis-degradation.ent-kaurenoic acid hydroxylase/oxygenase	(at1g05160 : 660.0) Encodes an ent-kaurenoic acid hydroxylase, a member of the CYP88A cytochrome p450 family.; "cytochrome P450, family 88, subfamily A, polypeptide 3" (CYP88A3); CONTAINS InterPro DOMAIN/s: Cytochrome P450, B-class (InterPro:IPR002397), Cytochrome P450 (InterPro:IPR001128), Cytochrome P450, conserved site (InterPro:IPR017972); BEST Arabidopsis thaliana protein match is: ent-kaure…	T
	Pp02G017770.1	17.6.1.4	hormone metabolism.gibberelin.synthesis-degradation.ent-kaurenoic acid hydroxylase/oxygenase	(at1g05160 : 689.0) Encodes an ent-kaurenoic acid hydroxylase, a member of the CYP88A cytochrome p450 family.; "cytochrome P450, family 88, subfamily A, polypeptide 3" (CYP88A3); CONTAINS InterPro DOMAIN/s: Cytochrome P450, B-class (InterPro:IPR002397), Cytochrome P450 (InterPro:IPR001128), Cytochrome P450, conserved site (InterPro:IPR017972); BEST Arabidopsis thaliana protein match is: ent-kaure…	T
	Pp05G020960.1	17.6.1.4	hormone metabolism.gibberelin.synthesis-degradation.ent-kaurenoic acid hydroxylase/oxygenase	(at1g05160 : 503.0) Encodes an ent-kaurenoic acid hydroxylase, a member of the CYP88A cytochrome p450 family.; "cytochrome P450, family 88, subfamily A, polypeptide 3" (CYP88A3); CONTAINS InterPro DOMAIN/s: Cytochrome P450, B-class (InterPro:IPR002397), Cytochrome P450 (InterPro:IPR001128), Cytochrome P450, conserved site (InterPro:IPR017972); BEST Arabidopsis thaliana protein match is: ent-kaure…	T
	Pp03G031980.1	17.6.3	hormone metabolism.gibberelin.induced-regulated-responsive-activated	(at5g15230 : 107.0) gibberellin-regulated (GASA4); GAST1 protein homolog 4 (GASA4); FUNCTIONS IN: molecular_function unknown; INVOLVED IN: response to gibberellin stimulus, gibberellic acid mediated signaling pathway; EXPRESSED IN: 23 plant structures; EXPRESSED DURING: 14 growth stages; CONTAINS InterPro DOMAIN/s: Gibberellin regulated protein (InterPro:IPR003854); BEST Arabidopsis thaliana prot…	T
	Pp04G026410.1	17.6.3	hormone metabolism.gibberelin.induced-regulated-responsive-activated	(loc_os05g31280.1 : 153.0) no description available & (at1g74670 : 140.0) Gibberellin-regulated family protein; FUNCTIONS IN: molecular_function unknown; INVOLVED IN: in 6 processes; LOCATED IN: endomembrane system; EXPRESSED IN: 21 plant structures; EXPRESSED DURING: 13 growth stages; CONTAINS InterPro DOMAIN/s: Gibberellin regulated protein (InterPro:IPR003854); BEST Arabidopsis thaliana protei…	T
	Pp05G004960.1	17.6.3	hormone metabolism.gibberelin.induced-regulated-responsive-activated	(at1g74670 : 161.0) Gibberellin-regulated family protein; FUNCTIONS IN: molecular_function unknown; INVOLVED IN: in 6 processes; LOCATED IN: endomembrane system; EXPRESSED IN: 21 plant structures; EXPRESSED DURING: 13 growth stages; CONTAINS InterPro DOMAIN/s: Gibberellin regulated protein (InterPro:IPR003854); BEST Arabidopsis thaliana protein match is: GAST1 protein homolog 4 (TAIR:AT5G15230.1)…	T
	Pp07G021800.1	17.6.3	hormone metabolism.gibberelin.induced-regulated-responsive-activated	(loc_os05g31280.1 : 146.0) no description available & (at3g10185 : 139.0) Encodes a Gibberellin-regulated GASA/GAST/Snakin family protein; Gibberellin-regulated family protein; LOCATED IN: endomembrane system; CONTAINS InterPro DOMAIN/s: Gibberellin regulated protein (InterPro:IPR003854); BEST Arabidopsis thaliana protein match is: Gibberellin-regulated family protein (TAIR:AT1G74670.1); Has 470 …	T
	Pp01G001060.1	17.7.1.2	hormone metabolism.jasmonate.synthesis-degradation.lipoxygenase	(ipr013819 : 1500.0) Lipoxygenase, C-terminal & (at3g22400 : 1258.0) LOX5; FUNCTIONS IN: oxidoreductase activity, acting on single donors with incorporation of molecular oxygen, incorporation of two atoms of oxygen, lipoxygenase activity, iron ion binding, metal ion binding; INVOLVED IN: root development; LOCATED IN: chloroplast; EXPRESSED IN: 22 plant structures; EXPRESSED DURING: 13 growth stag…	T
	Pp06G003760.1	17.7.1.2	hormone metabolism.jasmonate.synthesis-degradation.lipoxygenase	(ipr013819 : 1500.0) Lipoxygenase, C-terminal & (at1g55020 : 1231.0) lipoxygenase, a defense gene conferring resistance Xanthomonas campestris; lipoxygenase 1 (LOX1); CONTAINS InterPro DOMAIN/s: Lipoxygenase, iron binding site (InterPro:IPR020833), Lipoxygenase, C-terminal (InterPro:IPR013819), Lipoxygenase, LH2 (InterPro:IPR001024), Lipase/lipooxygenase, PLAT/LH2 (InterPro:IPR008976), Lipoxygena…	T
	Pp06G003770.1	17.7.1.2	hormone metabolism.jasmonate.synthesis-degradation.lipoxygenase	(ipr013819 : 1500.0) Lipoxygenase, C-terminal & (at1g55020 : 1239.0) lipoxygenase, a defense gene conferring resistance Xanthomonas campestris; lipoxygenase 1 (LOX1); CONTAINS InterPro DOMAIN/s: Lipoxygenase, iron binding site (InterPro:IPR020833), Lipoxygenase, C-terminal (InterPro:IPR013819), Lipoxygenase, LH2 (InterPro:IPR001024), Lipase/lipooxygenase, PLAT/LH2 (InterPro:IPR008976), Lipoxygena…	T
	Pp06G003780.1	17.7.1.2	hormone metabolism.jasmonate.synthesis-degradation.lipoxygenase	(ipr013819 : 1500.0) Lipoxygenase, C-terminal & (at1g55020 : 1155.0) lipoxygenase, a defense gene conferring resistance Xanthomonas campestris; lipoxygenase 1 (LOX1); CONTAINS InterPro DOMAIN/s: Lipoxygenase, iron binding site (InterPro:IPR020833), Lipoxygenase, C-terminal (InterPro:IPR013819), Lipoxygenase, LH2 (InterPro:IPR001024), Lipase/lipooxygenase, PLAT/LH2 (InterPro:IPR008976), Lipoxygena…	T
	Pp06G003800.1	17.7.1.2	hormone metabolism.jasmonate.synthesis-degradation.lipoxygenase	(ipr013819 : 1500.0) Lipoxygenase, C-terminal & (p37831|lox1_soltu : 1230.0) Lipoxygenase 1 (EC 1.13.11.12) - Solanum tuberosum (Potato) & (at1g55020 : 1217.0) lipoxygenase, a defense gene conferring resistance Xanthomonas campestris; lipoxygenase 1 (LOX1); CONTAINS InterPro DOMAIN/s: Lipoxygenase, iron binding site (InterPro:IPR020833), Lipoxygenase, C-terminal (InterPro:IPR013819), Lipoxygenase…	T
	Pp06G003810.2	17.7.1.2	hormone metabolism.jasmonate.synthesis-degradation.lipoxygenase	(ipr013819 : 1500.0) Lipoxygenase, C-terminal & (p37831|lox1_soltu : 1164.0) Lipoxygenase 1 (EC 1.13.11.12) - Solanum tuberosum (Potato) & (at1g55020 : 1122.0) lipoxygenase, a defense gene conferring resistance Xanthomonas campestris; lipoxygenase 1 (LOX1); CONTAINS InterPro DOMAIN/s: Lipoxygenase, iron binding site (InterPro:IPR020833), Lipoxygenase, C-terminal (InterPro:IPR013819), Lipoxygenase…	T
	Pp06G005230.1	17.7.1.2	hormone metabolism.jasmonate.synthesis-degradation.lipoxygenase	(ipr013819 : 1500.0) Lipoxygenase, C-terminal & (p37831|lox1_soltu : 1149.0) Lipoxygenase 1 (EC 1.13.11.12) - Solanum tuberosum (Potato) & (at1g55020 : 1113.0) lipoxygenase, a defense gene conferring resistance Xanthomonas campestris; lipoxygenase 1 (LOX1); CONTAINS InterPro DOMAIN/s: Lipoxygenase, iron binding site (InterPro:IPR020833), Lipoxygenase, C-terminal (InterPro:IPR013819), Lipoxygenase…	T
	Pp08G012820.1	17.7.1.10	hormone metabolism.jasmonate.synthesis-degradation.jasmonate-O-methyltransferase	(at5g38020 : 175.0) encodes a protein whose sequence is similar to SAM:salicylic acid carboxyl methyltransferase (SAMT) (GI:6002712)(Clarkia breweri) and to SAM:benzoic acid carboxyl methyltransferase (BAMT)(GI:9789277)(Antirrhinum majus); S-adenosyl-L-methionine-dependent methyltransferases superfamily protein; CONTAINS InterPro DOMAIN/s: SAM dependent carboxyl methyltransferase (InterPro:IPR005…	T
	Pp08G012840.1	17.7.1.10	hormone metabolism.jasmonate.synthesis-degradation.jasmonate-O-methyltransferase	(at5g38020 : 232.0) encodes a protein whose sequence is similar to SAM:salicylic acid carboxyl methyltransferase (SAMT) (GI:6002712)(Clarkia breweri) and to SAM:benzoic acid carboxyl methyltransferase (BAMT)(GI:9789277)(Antirrhinum majus); S-adenosyl-L-methionine-dependent methyltransferases superfamily protein; CONTAINS InterPro DOMAIN/s: SAM dependent carboxyl methyltransferase (InterPro:IPR005…	T
	Pp08G012850.1	17.7.1.10	hormone metabolism.jasmonate.synthesis-degradation.jasmonate-O-methyltransferase	(at5g38020 : 261.0) encodes a protein whose sequence is similar to SAM:salicylic acid carboxyl methyltransferase (SAMT) (GI:6002712)(Clarkia breweri) and to SAM:benzoic acid carboxyl methyltransferase (BAMT)(GI:9789277)(Antirrhinum majus); S-adenosyl-L-methionine-dependent methyltransferases superfamily protein; CONTAINS InterPro DOMAIN/s: SAM dependent carboxyl methyltransferase (InterPro:IPR005…	T
	Pp08G012860.2	17.7.1.10	hormone metabolism.jasmonate.synthesis-degradation.jasmonate-O-methyltransferase	(at5g38020 : 299.0) encodes a protein whose sequence is similar to SAM:salicylic acid carboxyl methyltransferase (SAMT) (GI:6002712)(Clarkia breweri) and to SAM:benzoic acid carboxyl methyltransferase (BAMT)(GI:9789277)(Antirrhinum majus); S-adenosyl-L-methionine-dependent methyltransferases superfamily protein; CONTAINS InterPro DOMAIN/s: SAM dependent carboxyl methyltransferase (InterPro:IPR005…	T
	Pp08G012890.1	17.7.1.10	hormone metabolism.jasmonate.synthesis-degradation.jasmonate-O-methyltransferase	(at5g38020 : 301.0) encodes a protein whose sequence is similar to SAM:salicylic acid carboxyl methyltransferase (SAMT) (GI:6002712)(Clarkia breweri) and to SAM:benzoic acid carboxyl methyltransferase (BAMT)(GI:9789277)(Antirrhinum majus); S-adenosyl-L-methionine-dependent methyltransferases superfamily protein; CONTAINS InterPro DOMAIN/s: SAM dependent carboxyl methyltransferase (InterPro:IPR005…	T
	Pp08G012990.1	17.7.1.10	hormone metabolism.jasmonate.synthesis-degradation.jasmonate-O-methyltransferase	(at5g38020 : 300.0) encodes a protein whose sequence is similar to SAM:salicylic acid carboxyl methyltransferase (SAMT) (GI:6002712)(Clarkia breweri) and to SAM:benzoic acid carboxyl methyltransferase (BAMT)(GI:9789277)(Antirrhinum majus); S-adenosyl-L-methionine-dependent methyltransferases superfamily protein; CONTAINS InterPro DOMAIN/s: SAM dependent carboxyl methyltransferase (InterPro:IPR005…	T
	Pp08G012820.1	17.8.1	hormone metabolism.salicylic acid.synthesis-degradation	(at5g38020 : 175.0) encodes a protein whose sequence is similar to SAM:salicylic acid carboxyl methyltransferase (SAMT) (GI:6002712)(Clarkia breweri) and to SAM:benzoic acid carboxyl methyltransferase (BAMT)(GI:9789277)(Antirrhinum majus); S-adenosyl-L-methionine-dependent methyltransferases superfamily protein; CONTAINS InterPro DOMAIN/s: SAM dependent carboxyl methyltransferase (InterPro:IPR005…	T
	Pp08G012840.1	17.8.1	hormone metabolism.salicylic acid.synthesis-degradation	(at5g38020 : 232.0) encodes a protein whose sequence is similar to SAM:salicylic acid carboxyl methyltransferase (SAMT) (GI:6002712)(Clarkia breweri) and to SAM:benzoic acid carboxyl methyltransferase (BAMT)(GI:9789277)(Antirrhinum majus); S-adenosyl-L-methionine-dependent methyltransferases superfamily protein; CONTAINS InterPro DOMAIN/s: SAM dependent carboxyl methyltransferase (InterPro:IPR005…	T
	Pp08G012850.1	17.8.1	hormone metabolism.salicylic acid.synthesis-degradation	(at5g38020 : 261.0) encodes a protein whose sequence is similar to SAM:salicylic acid carboxyl methyltransferase (SAMT) (GI:6002712)(Clarkia breweri) and to SAM:benzoic acid carboxyl methyltransferase (BAMT)(GI:9789277)(Antirrhinum majus); S-adenosyl-L-methionine-dependent methyltransferases superfamily protein; CONTAINS InterPro DOMAIN/s: SAM dependent carboxyl methyltransferase (InterPro:IPR005…	T
	Pp08G012860.2	17.8.1	hormone metabolism.salicylic acid.synthesis-degradation	(at5g38020 : 299.0) encodes a protein whose sequence is similar to SAM:salicylic acid carboxyl methyltransferase (SAMT) (GI:6002712)(Clarkia breweri) and to SAM:benzoic acid carboxyl methyltransferase (BAMT)(GI:9789277)(Antirrhinum majus); S-adenosyl-L-methionine-dependent methyltransferases superfamily protein; CONTAINS InterPro DOMAIN/s: SAM dependent carboxyl methyltransferase (InterPro:IPR005…	T
	Pp08G012890.1	17.8.1	hormone metabolism.salicylic acid.synthesis-degradation	(at5g38020 : 301.0) encodes a protein whose sequence is similar to SAM:salicylic acid carboxyl methyltransferase (SAMT) (GI:6002712)(Clarkia breweri) and to SAM:benzoic acid carboxyl methyltransferase (BAMT)(GI:9789277)(Antirrhinum majus); S-adenosyl-L-methionine-dependent methyltransferases superfamily protein; CONTAINS InterPro DOMAIN/s: SAM dependent carboxyl methyltransferase (InterPro:IPR005…	T
	Pp08G012990.1	17.8.1	hormone metabolism.salicylic acid.synthesis-degradation	(at5g38020 : 300.0) encodes a protein whose sequence is similar to SAM:salicylic acid carboxyl methyltransferase (SAMT) (GI:6002712)(Clarkia breweri) and to SAM:benzoic acid carboxyl methyltransferase (BAMT)(GI:9789277)(Antirrhinum majus); S-adenosyl-L-methionine-dependent methyltransferases superfamily protein; CONTAINS InterPro DOMAIN/s: SAM dependent carboxyl methyltransferase (InterPro:IPR005…	T
	Pp08G012820.1	17.8.1.1.7	hormone metabolism.salicylic acid.synthesis-degradation.synthesis.methyl-SA methylesterase	(at5g38020 : 175.0) encodes a protein whose sequence is similar to SAM:salicylic acid carboxyl methyltransferase (SAMT) (GI:6002712)(Clarkia breweri) and to SAM:benzoic acid carboxyl methyltransferase (BAMT)(GI:9789277)(Antirrhinum majus); S-adenosyl-L-methionine-dependent methyltransferases superfamily protein; CONTAINS InterPro DOMAIN/s: SAM dependent carboxyl methyltransferase (InterPro:IPR005…	T
	Pp08G012840.1	17.8.1.1.7	hormone metabolism.salicylic acid.synthesis-degradation.synthesis.methyl-SA methylesterase	(at5g38020 : 232.0) encodes a protein whose sequence is similar to SAM:salicylic acid carboxyl methyltransferase (SAMT) (GI:6002712)(Clarkia breweri) and to SAM:benzoic acid carboxyl methyltransferase (BAMT)(GI:9789277)(Antirrhinum majus); S-adenosyl-L-methionine-dependent methyltransferases superfamily protein; CONTAINS InterPro DOMAIN/s: SAM dependent carboxyl methyltransferase (InterPro:IPR005…	T
	Pp08G012850.1	17.8.1.1.7	hormone metabolism.salicylic acid.synthesis-degradation.synthesis.methyl-SA methylesterase	(at5g38020 : 261.0) encodes a protein whose sequence is similar to SAM:salicylic acid carboxyl methyltransferase (SAMT) (GI:6002712)(Clarkia breweri) and to SAM:benzoic acid carboxyl methyltransferase (BAMT)(GI:9789277)(Antirrhinum majus); S-adenosyl-L-methionine-dependent methyltransferases superfamily protein; CONTAINS InterPro DOMAIN/s: SAM dependent carboxyl methyltransferase (InterPro:IPR005…	T
	Pp08G012860.2	17.8.1.1.7	hormone metabolism.salicylic acid.synthesis-degradation.synthesis.methyl-SA methylesterase	(at5g38020 : 299.0) encodes a protein whose sequence is similar to SAM:salicylic acid carboxyl methyltransferase (SAMT) (GI:6002712)(Clarkia breweri) and to SAM:benzoic acid carboxyl methyltransferase (BAMT)(GI:9789277)(Antirrhinum majus); S-adenosyl-L-methionine-dependent methyltransferases superfamily protein; CONTAINS InterPro DOMAIN/s: SAM dependent carboxyl methyltransferase (InterPro:IPR005…	T
	Pp08G012890.1	17.8.1.1.7	hormone metabolism.salicylic acid.synthesis-degradation.synthesis.methyl-SA methylesterase	(at5g38020 : 301.0) encodes a protein whose sequence is similar to SAM:salicylic acid carboxyl methyltransferase (SAMT) (GI:6002712)(Clarkia breweri) and to SAM:benzoic acid carboxyl methyltransferase (BAMT)(GI:9789277)(Antirrhinum majus); S-adenosyl-L-methionine-dependent methyltransferases superfamily protein; CONTAINS InterPro DOMAIN/s: SAM dependent carboxyl methyltransferase (InterPro:IPR005…	T
	Pp08G012990.1	17.8.1.1.7	hormone metabolism.salicylic acid.synthesis-degradation.synthesis.methyl-SA methylesterase	(at5g38020 : 300.0) encodes a protein whose sequence is similar to SAM:salicylic acid carboxyl methyltransferase (SAMT) (GI:6002712)(Clarkia breweri) and to SAM:benzoic acid carboxyl methyltransferase (BAMT)(GI:9789277)(Antirrhinum majus); S-adenosyl-L-methionine-dependent methyltransferases superfamily protein; CONTAINS InterPro DOMAIN/s: SAM dependent carboxyl methyltransferase (InterPro:IPR005…	T
	Pp06G018830.1	18.4.9	Co-factor and vitamine metabolism.pantothenate.dephospho-CoA kinase (DPCK)	(at2g27490 : 310.0) AT2G27490 encodes dephospho-CoA kinase. The molecular function was shown to phosphorylate the ribosyl moiety forming CoA.; ATCOAE; FUNCTIONS IN: ATP binding, dephospho-CoA kinase activity; INVOLVED IN: coenzyme A biosynthetic process; LOCATED IN: peroxisome, chloroplast, vacuole; EXPRESSED IN: 25 plant structures; EXPRESSED DURING: 15 growth stages; CONTAINS InterPro DOMAIN/s:…	T
	Pp08G028370.1	18.4.9	Co-factor and vitamine metabolism.pantothenate.dephospho-CoA kinase (DPCK)	(at2g27490 : 303.0) AT2G27490 encodes dephospho-CoA kinase. The molecular function was shown to phosphorylate the ribosyl moiety forming CoA.; ATCOAE; FUNCTIONS IN: ATP binding, dephospho-CoA kinase activity; INVOLVED IN: coenzyme A biosynthetic process; LOCATED IN: peroxisome, chloroplast, vacuole; EXPRESSED IN: 25 plant structures; EXPRESSED DURING: 15 growth stages; CONTAINS InterPro DOMAIN/s:…	T
	Pp01G059370.1	18.7	Co-factor and vitamine metabolism.iron-sulphur clusters	(at5g50960 : 582.0) Highly similar to Saccharomyces cerevisiae NBP35, locus YGL091C. Cytosolic protein that homodimerizes and can assemble both 4Fe-4S - type and 2Fe-2S - type clusters on its amino terminal and carboxy therminal respectively. Null mutants are embryo lethal.; nucleotide binding protein 35 (NBP35); CONTAINS InterPro DOMAIN/s: Mrp, conserved site (InterPro:IPR000808), ATPase-like, P…	T
	Pp03G034870.1	18.7	Co-factor and vitamine metabolism.iron-sulphur clusters	(loc_os02g38900.1 : 579.0) no description available & (at5g50960 : 570.0) Highly similar to Saccharomyces cerevisiae NBP35, locus YGL091C. Cytosolic protein that homodimerizes and can assemble both 4Fe-4S - type and 2Fe-2S - type clusters on its amino terminal and carboxy therminal respectively. Null mutants are embryo lethal.; nucleotide binding protein 35 (NBP35); CONTAINS InterPro DOMAIN/s: Mr…	T
	Pp04G014650.1	18.12	Co-factor and vitamine metabolism.NADH kinase	(at1g78590 : 370.0) Encodes a NADH kinase which can synthesize NADPH from NADH; also utilizes NAD+ as substrate although NADH is the preferred substrate.; NAD(H) kinase 3 (NADK3); CONTAINS InterPro DOMAIN/s: ATP-NAD kinase, PpnK-type, alpha/beta (InterPro:IPR017438), ATP-NAD kinase, PpnK-type (InterPro:IPR016064), ATP-NAD/AcoX kinase (InterPro:IPR002504); Has 2859 Blast hits to 2859 proteins in 1…	T
	Pp04G014660.1	18.12	Co-factor and vitamine metabolism.NADH kinase	(at1g78590 : 368.0) Encodes a NADH kinase which can synthesize NADPH from NADH; also utilizes NAD+ as substrate although NADH is the preferred substrate.; NAD(H) kinase 3 (NADK3); CONTAINS InterPro DOMAIN/s: ATP-NAD kinase, PpnK-type, alpha/beta (InterPro:IPR017438), ATP-NAD kinase, PpnK-type (InterPro:IPR016064), ATP-NAD/AcoX kinase (InterPro:IPR002504); Has 2859 Blast hits to 2859 proteins in 1…	T
	Pp01G013770.1	19.99	tetrapyrrole synthesis.unspecified	(at1g17100 : 145.0) SOUL heme-binding family protein; FUNCTIONS IN: binding; INVOLVED IN: biological_process unknown; LOCATED IN: plasma membrane, vacuole; EXPRESSED IN: 24 plant structures; EXPRESSED DURING: 14 growth stages; CONTAINS InterPro DOMAIN/s: SOUL haem-binding protein (InterPro:IPR006917); BEST Arabidopsis thaliana protein match is: SOUL heme-binding family protein (TAIR:AT1G78450.1);…	T
	Pp04G014090.1	19.99	tetrapyrrole synthesis.unspecified	(at1g17100 : 291.0) SOUL heme-binding family protein; FUNCTIONS IN: binding; INVOLVED IN: biological_process unknown; LOCATED IN: plasma membrane, vacuole; EXPRESSED IN: 24 plant structures; EXPRESSED DURING: 14 growth stages; CONTAINS InterPro DOMAIN/s: SOUL haem-binding protein (InterPro:IPR006917); BEST Arabidopsis thaliana protein match is: SOUL heme-binding family protein (TAIR:AT1G78450.1);…	T
	Pp01G008130.1	20.1	stress.biotic	(at3g54420 : 381.0) encodes an EP3 chitinase that is expressed during somatic embryogenesis in nursing cells surrounding the embryos but not in embryos themselves. The gene is also expressed in mature pollen and growing pollen tubes until they enter the receptive synergid, but not in endosperm and integuments as in carrot. Post-embryonically, expression is found in hydathodes, stipules, root epid…	T
	Pp01G025070.1	20.1	stress.biotic	(at3g54420 : 243.0) encodes an EP3 chitinase that is expressed during somatic embryogenesis in nursing cells surrounding the embryos but not in embryos themselves. The gene is also expressed in mature pollen and growing pollen tubes until they enter the receptive synergid, but not in endosperm and integuments as in carrot. Post-embryonically, expression is found in hydathodes, stipules, root epid…	T
	Pp01G025120.1	20.1	stress.biotic	(at3g54420 : 107.0) encodes an EP3 chitinase that is expressed during somatic embryogenesis in nursing cells surrounding the embryos but not in embryos themselves. The gene is also expressed in mature pollen and growing pollen tubes until they enter the receptive synergid, but not in endosperm and integuments as in carrot. Post-embryonically, expression is found in hydathodes, stipules, root epid…	T
	Pp01G025220.1	20.1	stress.biotic	(at3g54420 : 387.0) encodes an EP3 chitinase that is expressed during somatic embryogenesis in nursing cells surrounding the embryos but not in embryos themselves. The gene is also expressed in mature pollen and growing pollen tubes until they enter the receptive synergid, but not in endosperm and integuments as in carrot. Post-embryonically, expression is found in hydathodes, stipules, root epid…	T
	Pp01G025240.1	20.1	stress.biotic	(at3g54420 : 350.0) encodes an EP3 chitinase that is expressed during somatic embryogenesis in nursing cells surrounding the embryos but not in embryos themselves. The gene is also expressed in mature pollen and growing pollen tubes until they enter the receptive synergid, but not in endosperm and integuments as in carrot. Post-embryonically, expression is found in hydathodes, stipules, root epid…	T
	Pp01G025330.1	20.1	stress.biotic	(at3g54420 : 323.0) encodes an EP3 chitinase that is expressed during somatic embryogenesis in nursing cells surrounding the embryos but not in embryos themselves. The gene is also expressed in mature pollen and growing pollen tubes until they enter the receptive synergid, but not in endosperm and integuments as in carrot. Post-embryonically, expression is found in hydathodes, stipules, root epid…	T
	Pp01G025420.1	20.1	stress.biotic	(at3g54420 : 321.0) encodes an EP3 chitinase that is expressed during somatic embryogenesis in nursing cells surrounding the embryos but not in embryos themselves. The gene is also expressed in mature pollen and growing pollen tubes until they enter the receptive synergid, but not in endosperm and integuments as in carrot. Post-embryonically, expression is found in hydathodes, stipules, root epid…	T
	Pp01G045760.1	20.1	stress.biotic	(at4g19810 : 256.0) Glycosyl hydrolase family protein with chitinase insertion domain; FUNCTIONS IN: cation binding, chitinase activity, hydrolase activity, hydrolyzing O-glycosyl compounds, catalytic activity; INVOLVED IN: carbohydrate metabolic process; LOCATED IN: cell wall; EXPRESSED IN: 10 plant structures; EXPRESSED DURING: LP.04 four leaves visible, 4 anthesis, C globular stage; CONTAINS I…	T
	Pp04G017260.1	20.1	stress.biotic	(at4g19810 : 311.0) Glycosyl hydrolase family protein with chitinase insertion domain; FUNCTIONS IN: cation binding, chitinase activity, hydrolase activity, hydrolyzing O-glycosyl compounds, catalytic activity; INVOLVED IN: carbohydrate metabolic process; LOCATED IN: cell wall; EXPRESSED IN: 10 plant structures; EXPRESSED DURING: LP.04 four leaves visible, 4 anthesis, C globular stage; CONTAINS I…	T
	Pp07G001300.1	20.1	stress.biotic	(at4g19810 : 454.0) Glycosyl hydrolase family protein with chitinase insertion domain; FUNCTIONS IN: cation binding, chitinase activity, hydrolase activity, hydrolyzing O-glycosyl compounds, catalytic activity; INVOLVED IN: carbohydrate metabolic process; LOCATED IN: cell wall; EXPRESSED IN: 10 plant structures; EXPRESSED DURING: LP.04 four leaves visible, 4 anthesis, C globular stage; CONTAINS I…	T
	Pp07G001360.1	20.1	stress.biotic	(at4g19810 : 424.0) Glycosyl hydrolase family protein with chitinase insertion domain; FUNCTIONS IN: cation binding, chitinase activity, hydrolase activity, hydrolyzing O-glycosyl compounds, catalytic activity; INVOLVED IN: carbohydrate metabolic process; LOCATED IN: cell wall; EXPRESSED IN: 10 plant structures; EXPRESSED DURING: LP.04 four leaves visible, 4 anthesis, C globular stage; CONTAINS I…	T
	Pp07G001380.1	20.1	stress.biotic	(at4g19810 : 249.0) Glycosyl hydrolase family protein with chitinase insertion domain; FUNCTIONS IN: cation binding, chitinase activity, hydrolase activity, hydrolyzing O-glycosyl compounds, catalytic activity; INVOLVED IN: carbohydrate metabolic process; LOCATED IN: cell wall; EXPRESSED IN: 10 plant structures; EXPRESSED DURING: LP.04 four leaves visible, 4 anthesis, C globular stage; CONTAINS I…	T
	Pp03G029530.1	20.1	stress.biotic	(at5g15870 : 910.0) glycosyl hydrolase family 81 protein; FUNCTIONS IN: hydrolase activity, acting on glycosyl bonds, endo-1,3(4)-beta-glucanase activity; INVOLVED IN: response to cyclopentenone; EXPRESSED IN: 23 plant structures; EXPRESSED DURING: 13 growth stages; CONTAINS InterPro DOMAIN/s: Glycoside hydrolase, family 81 (InterPro:IPR005200); BEST Arabidopsis thaliana protein match is: glycosy…	T
	Pp03G029540.1	20.1	stress.biotic	(at5g15870 : 802.0) glycosyl hydrolase family 81 protein; FUNCTIONS IN: hydrolase activity, acting on glycosyl bonds, endo-1,3(4)-beta-glucanase activity; INVOLVED IN: response to cyclopentenone; EXPRESSED IN: 23 plant structures; EXPRESSED DURING: 13 growth stages; CONTAINS InterPro DOMAIN/s: Glycoside hydrolase, family 81 (InterPro:IPR005200); BEST Arabidopsis thaliana protein match is: glycosy…	T
	Pp03G031440.1	20.1	stress.biotic	(at5g15870 : 740.0) glycosyl hydrolase family 81 protein; FUNCTIONS IN: hydrolase activity, acting on glycosyl bonds, endo-1,3(4)-beta-glucanase activity; INVOLVED IN: response to cyclopentenone; EXPRESSED IN: 23 plant structures; EXPRESSED DURING: 13 growth stages; CONTAINS InterPro DOMAIN/s: Glycoside hydrolase, family 81 (InterPro:IPR005200); BEST Arabidopsis thaliana protein match is: glycosy…	T
	Pp08G022300.1	20.1	stress.biotic	(at5g15870 : 685.0) glycosyl hydrolase family 81 protein; FUNCTIONS IN: hydrolase activity, acting on glycosyl bonds, endo-1,3(4)-beta-glucanase activity; INVOLVED IN: response to cyclopentenone; EXPRESSED IN: 23 plant structures; EXPRESSED DURING: 13 growth stages; CONTAINS InterPro DOMAIN/s: Glycoside hydrolase, family 81 (InterPro:IPR005200); BEST Arabidopsis thaliana protein match is: glycosy…	T
	Pp06G013740.1	20.1.2	stress.biotic.receptors	(at4g19840 : 91.7) encodes a phloem lectin, similar to phloem lectin in cucumber and celery. Gene is expressed in the phloem, predominantly in the companion cells.; phloem protein 2-A1 (PP2-A1); BEST Arabidopsis thaliana protein match is: phloem protein 2-A4 (TAIR:AT1G33920.1); Has 488 Blast hits to 483 proteins in 39 species: Archae - 0; Bacteria - 0; Metazoa - 0; Fungi - 0; Plants - 488; Viruse…	T
	Pp02G017470.1	20.1.3.1	stress.biotic.signalling.MLO-like	(at4g02600 : 508.0) A member of a large family of seven-transmembrane domain proteins specific to plants, homologs of the barley mildew resistance locus o (MLO) protein. The Arabidopsis genome contains 15 genes encoding MLO proteins, with localization in plasma membrane. Phylogenetic analysis revealed four clades of closely-related AtMLO genes. ATMLO1 belongs to the clade II, with ATMLO13 and ATM…	T
	Pp02G017480.1	20.1.3.1	stress.biotic.signalling.MLO-like	(at4g02600 : 142.0) A member of a large family of seven-transmembrane domain proteins specific to plants, homologs of the barley mildew resistance locus o (MLO) protein. The Arabidopsis genome contains 15 genes encoding MLO proteins, with localization in plasma membrane. Phylogenetic analysis revealed four clades of closely-related AtMLO genes. ATMLO1 belongs to the clade II, with ATMLO13 and ATM…	T
	Pp06G028980.1	20.1.3.1	stress.biotic.signalling.MLO-like	(at4g02600 : 508.0) A member of a large family of seven-transmembrane domain proteins specific to plants, homologs of the barley mildew resistance locus o (MLO) protein. The Arabidopsis genome contains 15 genes encoding MLO proteins, with localization in plasma membrane. Phylogenetic analysis revealed four clades of closely-related AtMLO genes. ATMLO1 belongs to the clade II, with ATMLO13 and ATM…	T
	Pp07G000080.1	20.1.3.1	stress.biotic.signalling.MLO-like	(at4g02600 : 612.0) A member of a large family of seven-transmembrane domain proteins specific to plants, homologs of the barley mildew resistance locus o (MLO) protein. The Arabidopsis genome contains 15 genes encoding MLO proteins, with localization in plasma membrane. Phylogenetic analysis revealed four clades of closely-related AtMLO genes. ATMLO1 belongs to the clade II, with ATMLO13 and ATM…	T
	Pp08G028400.1	20.1.3.1	stress.biotic.signalling.MLO-like	(at4g02600 : 589.0) A member of a large family of seven-transmembrane domain proteins specific to plants, homologs of the barley mildew resistance locus o (MLO) protein. The Arabidopsis genome contains 15 genes encoding MLO proteins, with localization in plasma membrane. Phylogenetic analysis revealed four clades of closely-related AtMLO genes. ATMLO1 belongs to the clade II, with ATMLO13 and ATM…	T
	Pp05G014350.1	20.2	stress.abiotic	(p25096|p21_soybn : 353.0) Protein P21 - Glycine max (Soybean) & (at4g11650 : 323.0) osmotin-like protein; osmotin 34 (OSM34); INVOLVED IN: defense response to fungus, incompatible interaction, response to salt stress, defense response to bacterium, incompatible interaction, response to other organism; LOCATED IN: endomembrane system; EXPRESSED IN: 6 plant structures; EXPRESSED DURING: 4 anthesis…	T
	Pp05G014430.1	20.2	stress.abiotic	(p25096|p21_soybn : 245.0) Protein P21 - Glycine max (Soybean) & (at4g11650 : 242.0) osmotin-like protein; osmotin 34 (OSM34); INVOLVED IN: defense response to fungus, incompatible interaction, response to salt stress, defense response to bacterium, incompatible interaction, response to other organism; LOCATED IN: endomembrane system; EXPRESSED IN: 6 plant structures; EXPRESSED DURING: 4 anthesis…	T
	Pp05G014440.1	20.2	stress.abiotic	(p25096|p21_soybn : 374.0) Protein P21 - Glycine max (Soybean) & (at4g11650 : 334.0) osmotin-like protein; osmotin 34 (OSM34); INVOLVED IN: defense response to fungus, incompatible interaction, response to salt stress, defense response to bacterium, incompatible interaction, response to other organism; LOCATED IN: endomembrane system; EXPRESSED IN: 6 plant structures; EXPRESSED DURING: 4 anthesis…	T
	Pp08G015980.1	20.2	stress.abiotic	(at1g49670 : 728.0) molecular function has not been defined. Was shown involved in oxidative stress tolerance.; NQR; FUNCTIONS IN: oxidoreductase activity, binding, zinc ion binding, catalytic activity; INVOLVED IN: response to oxidative stress, metabolic process; LOCATED IN: mitochondrion, peroxisome; EXPRESSED IN: 24 plant structures; EXPRESSED DURING: 13 growth stages; CONTAINS InterPro DOMAIN…	T
	Pp08G015990.1	20.2	stress.abiotic	(at1g49670 : 905.0) molecular function has not been defined. Was shown involved in oxidative stress tolerance.; NQR; FUNCTIONS IN: oxidoreductase activity, binding, zinc ion binding, catalytic activity; INVOLVED IN: response to oxidative stress, metabolic process; LOCATED IN: mitochondrion, peroxisome; EXPRESSED IN: 24 plant structures; EXPRESSED DURING: 13 growth stages; CONTAINS InterPro DOMAIN…	T
	Pp03G008230.1	20.2.1	stress.abiotic.heat	(at1g65280 : 219.0) DNAJ heat shock N-terminal domain-containing protein; FUNCTIONS IN: heat shock protein binding; INVOLVED IN: protein folding; EXPRESSED IN: 22 plant structures; EXPRESSED DURING: 13 growth stages; CONTAINS InterPro DOMAIN/s: Heat shock protein DnaJ, N-terminal (InterPro:IPR001623), Protein of unknown function DUF3752 (InterPro:IPR022226); BEST Arabidopsis thaliana protein matc…	T
	Pp08G007980.2	20.2.1	stress.abiotic.heat	(at1g65280 : 264.0) DNAJ heat shock N-terminal domain-containing protein; FUNCTIONS IN: heat shock protein binding; INVOLVED IN: protein folding; EXPRESSED IN: 22 plant structures; EXPRESSED DURING: 13 growth stages; CONTAINS InterPro DOMAIN/s: Heat shock protein DnaJ, N-terminal (InterPro:IPR001623), Protein of unknown function DUF3752 (InterPro:IPR022226); BEST Arabidopsis thaliana protein matc…	T
	Pp06G021960.2	20.2.1	stress.abiotic.heat	(loc_os04g59060.1 : 157.0) no description available & (at2g18465 : 147.0) Chaperone DnaJ-domain superfamily protein; FUNCTIONS IN: heat shock protein binding; INVOLVED IN: protein folding; LOCATED IN: cellular_component unknown; CONTAINS InterPro DOMAIN/s: Molecular chaperone, heat shock protein, Hsp40, DnaJ (InterPro:IPR015609), Heat shock protein DnaJ, N-terminal (InterPro:IPR001623); BEST Arab…	T
	Pp06G027580.1	20.2.1	stress.abiotic.heat	(loc_os04g59060.1 : 163.0) no description available & (at2g18465 : 154.0) Chaperone DnaJ-domain superfamily protein; FUNCTIONS IN: heat shock protein binding; INVOLVED IN: protein folding; LOCATED IN: cellular_component unknown; CONTAINS InterPro DOMAIN/s: Molecular chaperone, heat shock protein, Hsp40, DnaJ (InterPro:IPR015609), Heat shock protein DnaJ, N-terminal (InterPro:IPR001623); BEST Arab…	T
	Pp03G008620.1	20.2.1	stress.abiotic.heat	(at1g52560 : 175.0) HSP20-like chaperones superfamily protein; FUNCTIONS IN: molecular_function unknown; INVOLVED IN: response to high light intensity, response to hydrogen peroxide, response to heat; LOCATED IN: mitochondrion; EXPRESSED IN: 6 plant structures; EXPRESSED DURING: 4 anthesis, petal differentiation and expansion stage; CONTAINS InterPro DOMAIN/s: Heat shock protein Hsp20 (InterPro:I…	T
	Pp01G051450.1	20.2.3	stress.abiotic.drought/salt	(at5g25610 : 308.0) responsive to dehydration 22 (RD22) mediated by ABA; RESPONSIVE TO DESSICATION 22 (RD22); FUNCTIONS IN: nutrient reservoir activity; INVOLVED IN: response to desiccation, response to salt stress, response to abscisic acid stimulus; LOCATED IN: endomembrane system; EXPRESSED IN: 21 plant structures; EXPRESSED DURING: 13 growth stages; CONTAINS InterPro DOMAIN/s: BURP (InterPro:…	T
	Pp01G051460.1	20.2.3	stress.abiotic.drought/salt	(loc_os01g53240.1 : 152.0) no description available & (at5g25610 : 138.0) responsive to dehydration 22 (RD22) mediated by ABA; RESPONSIVE TO DESSICATION 22 (RD22); FUNCTIONS IN: nutrient reservoir activity; INVOLVED IN: response to desiccation, response to salt stress, response to abscisic acid stimulus; LOCATED IN: endomembrane system; EXPRESSED IN: 21 plant structures; EXPRESSED DURING: 13 grow…	T
	Pp01G051470.1	20.2.3	stress.abiotic.drought/salt	(loc_os01g53240.1 : 166.0) no description available & (at5g25610 : 147.0) responsive to dehydration 22 (RD22) mediated by ABA; RESPONSIVE TO DESSICATION 22 (RD22); FUNCTIONS IN: nutrient reservoir activity; INVOLVED IN: response to desiccation, response to salt stress, response to abscisic acid stimulus; LOCATED IN: endomembrane system; EXPRESSED IN: 21 plant structures; EXPRESSED DURING: 13 grow…	T
	Pp01G052550.1	20.2.3	stress.abiotic.drought/salt	(at5g25610 : 253.0) responsive to dehydration 22 (RD22) mediated by ABA; RESPONSIVE TO DESSICATION 22 (RD22); FUNCTIONS IN: nutrient reservoir activity; INVOLVED IN: response to desiccation, response to salt stress, response to abscisic acid stimulus; LOCATED IN: endomembrane system; EXPRESSED IN: 21 plant structures; EXPRESSED DURING: 13 growth stages; CONTAINS InterPro DOMAIN/s: BURP (InterPro:…	T
	Pp01G053420.2	20.2.3	stress.abiotic.drought/salt	(at5g25610 : 238.0) responsive to dehydration 22 (RD22) mediated by ABA; RESPONSIVE TO DESSICATION 22 (RD22); FUNCTIONS IN: nutrient reservoir activity; INVOLVED IN: response to desiccation, response to salt stress, response to abscisic acid stimulus; LOCATED IN: endomembrane system; EXPRESSED IN: 21 plant structures; EXPRESSED DURING: 13 growth stages; CONTAINS InterPro DOMAIN/s: BURP (InterPro:…	T
	Pp01G053470.1	20.2.3	stress.abiotic.drought/salt	(at5g25610 : 242.0) responsive to dehydration 22 (RD22) mediated by ABA; RESPONSIVE TO DESSICATION 22 (RD22); FUNCTIONS IN: nutrient reservoir activity; INVOLVED IN: response to desiccation, response to salt stress, response to abscisic acid stimulus; LOCATED IN: endomembrane system; EXPRESSED IN: 21 plant structures; EXPRESSED DURING: 13 growth stages; CONTAINS InterPro DOMAIN/s: BURP (InterPro:…	T
	Pp01G053500.1	20.2.3	stress.abiotic.drought/salt	(at5g25610 : 256.0) responsive to dehydration 22 (RD22) mediated by ABA; RESPONSIVE TO DESSICATION 22 (RD22); FUNCTIONS IN: nutrient reservoir activity; INVOLVED IN: response to desiccation, response to salt stress, response to abscisic acid stimulus; LOCATED IN: endomembrane system; EXPRESSED IN: 21 plant structures; EXPRESSED DURING: 13 growth stages; CONTAINS InterPro DOMAIN/s: BURP (InterPro:…	T
	Pp01G053520.1	20.2.3	stress.abiotic.drought/salt	(at5g25610 : 224.0) responsive to dehydration 22 (RD22) mediated by ABA; RESPONSIVE TO DESSICATION 22 (RD22); FUNCTIONS IN: nutrient reservoir activity; INVOLVED IN: response to desiccation, response to salt stress, response to abscisic acid stimulus; LOCATED IN: endomembrane system; EXPRESSED IN: 21 plant structures; EXPRESSED DURING: 13 growth stages; CONTAINS InterPro DOMAIN/s: BURP (InterPro:…	T
	Pp01G053580.1	20.2.3	stress.abiotic.drought/salt	(at5g25610 : 257.0) responsive to dehydration 22 (RD22) mediated by ABA; RESPONSIVE TO DESSICATION 22 (RD22); FUNCTIONS IN: nutrient reservoir activity; INVOLVED IN: response to desiccation, response to salt stress, response to abscisic acid stimulus; LOCATED IN: endomembrane system; EXPRESSED IN: 21 plant structures; EXPRESSED DURING: 13 growth stages; CONTAINS InterPro DOMAIN/s: BURP (InterPro:…	T
	Pp01G053600.1	20.2.3	stress.abiotic.drought/salt	(loc_os01g53240.1 : 247.0) no description available & (at5g25610 : 246.0) responsive to dehydration 22 (RD22) mediated by ABA; RESPONSIVE TO DESSICATION 22 (RD22); FUNCTIONS IN: nutrient reservoir activity; INVOLVED IN: response to desiccation, response to salt stress, response to abscisic acid stimulus; LOCATED IN: endomembrane system; EXPRESSED IN: 21 plant structures; EXPRESSED DURING: 13 grow…	T
	Pp01G053830.1	20.2.3	stress.abiotic.drought/salt	(at5g25610 : 253.0) responsive to dehydration 22 (RD22) mediated by ABA; RESPONSIVE TO DESSICATION 22 (RD22); FUNCTIONS IN: nutrient reservoir activity; INVOLVED IN: response to desiccation, response to salt stress, response to abscisic acid stimulus; LOCATED IN: endomembrane system; EXPRESSED IN: 21 plant structures; EXPRESSED DURING: 13 growth stages; CONTAINS InterPro DOMAIN/s: BURP (InterPro:…	T
	Pp01G053880.1	20.2.3	stress.abiotic.drought/salt	(loc_os01g53240.1 : 165.0) no description available & (at5g25610 : 159.0) responsive to dehydration 22 (RD22) mediated by ABA; RESPONSIVE TO DESSICATION 22 (RD22); FUNCTIONS IN: nutrient reservoir activity; INVOLVED IN: response to desiccation, response to salt stress, response to abscisic acid stimulus; LOCATED IN: endomembrane system; EXPRESSED IN: 21 plant structures; EXPRESSED DURING: 13 grow…	T
	Pp01G054050.1	20.2.3	stress.abiotic.drought/salt	(at5g25610 : 214.0) responsive to dehydration 22 (RD22) mediated by ABA; RESPONSIVE TO DESSICATION 22 (RD22); FUNCTIONS IN: nutrient reservoir activity; INVOLVED IN: response to desiccation, response to salt stress, response to abscisic acid stimulus; LOCATED IN: endomembrane system; EXPRESSED IN: 21 plant structures; EXPRESSED DURING: 13 growth stages; CONTAINS InterPro DOMAIN/s: BURP (InterPro:…	T
	Pp04G016070.1	20.2.3	stress.abiotic.drought/salt	(at5g25610 : 251.0) responsive to dehydration 22 (RD22) mediated by ABA; RESPONSIVE TO DESSICATION 22 (RD22); FUNCTIONS IN: nutrient reservoir activity; INVOLVED IN: response to desiccation, response to salt stress, response to abscisic acid stimulus; LOCATED IN: endomembrane system; EXPRESSED IN: 21 plant structures; EXPRESSED DURING: 13 growth stages; CONTAINS InterPro DOMAIN/s: BURP (InterPro:…	T
	Pp04G026420.1	20.2.3	stress.abiotic.drought/salt	(loc_os01g53240.1 : 221.0) no description available & (at5g25610 : 213.0) responsive to dehydration 22 (RD22) mediated by ABA; RESPONSIVE TO DESSICATION 22 (RD22); FUNCTIONS IN: nutrient reservoir activity; INVOLVED IN: response to desiccation, response to salt stress, response to abscisic acid stimulus; LOCATED IN: endomembrane system; EXPRESSED IN: 21 plant structures; EXPRESSED DURING: 13 grow…	T
	Pp01G034930.1	20.2.3	stress.abiotic.drought/salt	(at1g69450 : 853.0) Early-responsive to dehydration stress protein (ERD4); LOCATED IN: endomembrane system, membrane; EXPRESSED IN: 23 plant structures; EXPRESSED DURING: 13 growth stages; CONTAINS InterPro DOMAIN/s: Protein of unknown function DUF221 (InterPro:IPR003864); BEST Arabidopsis thaliana protein match is: hypothetical protein 1 (TAIR:AT3G01100.1). & (loc_os12g39320.1 : 724.0) no descri…	T
	Pp03G031600.1	20.2.3	stress.abiotic.drought/salt	(at3g01100 : 860.0) unknown protein, has cDNAs and ESTs associated to it; hypothetical protein 1 (HYP1); LOCATED IN: endomembrane system, membrane; EXPRESSED IN: 24 plant structures; EXPRESSED DURING: 14 growth stages; CONTAINS InterPro DOMAIN/s: Protein of unknown function DUF221 (InterPro:IPR003864); BEST Arabidopsis thaliana protein match is: Early-responsive to dehydration stress protein (ERD…	T
	Pp03G031610.3	20.2.3	stress.abiotic.drought/salt	(at3g01100 : 879.0) unknown protein, has cDNAs and ESTs associated to it; hypothetical protein 1 (HYP1); LOCATED IN: endomembrane system, membrane; EXPRESSED IN: 24 plant structures; EXPRESSED DURING: 14 growth stages; CONTAINS InterPro DOMAIN/s: Protein of unknown function DUF221 (InterPro:IPR003864); BEST Arabidopsis thaliana protein match is: Early-responsive to dehydration stress protein (ERD…	T
	Pp01G004860.1	20.2.99	stress.abiotic.unspecified	(at4g13450 : 151.0) Adenine nucleotide alpha hydrolases-like superfamily protein; Has 35333 Blast hits to 34131 proteins in 2444 species: Archae - 798; Bacteria - 22429; Metazoa - 974; Fungi - 991; Plants - 531; Viruses - 0; Other Eukaryotes - 9610 (source: NCBI BLink). & (loc_os10g32590.1 : 111.0) no description available & (reliability: 302.0) & (original description: -)	T
	Pp06G035470.1	20.2.99	stress.abiotic.unspecified	(at4g13450 : 96.7) Adenine nucleotide alpha hydrolases-like superfamily protein; Has 35333 Blast hits to 34131 proteins in 2444 species: Archae - 798; Bacteria - 22429; Metazoa - 974; Fungi - 991; Plants - 531; Viruses - 0; Other Eukaryotes - 9610 (source: NCBI BLink). & (loc_os10g32590.1 : 89.7) no description available & (reliability: 193.4) & (original description: -)	T
	Pp02G002130.2	21.1	redox.thioredoxin	(at3g17880 : 420.0) Encodes a thioredoxin-like disulfide reductase. The protein interacts with the yeast Hsp70 protein Ssb2 in vitro. This interaction is sensitive to the redox status of the thioredoxin domain of AtTDX.; tetraticopeptide domain-containing thioredoxin (TDX); FUNCTIONS IN: protein binding, oxidoreductase activity, acting on sulfur group of donors, disulfide as acceptor; INVOLVED IN…	T
	Pp05G001110.1	21.1	redox.thioredoxin	(at3g17880 : 492.0) Encodes a thioredoxin-like disulfide reductase. The protein interacts with the yeast Hsp70 protein Ssb2 in vitro. This interaction is sensitive to the redox status of the thioredoxin domain of AtTDX.; tetraticopeptide domain-containing thioredoxin (TDX); FUNCTIONS IN: protein binding, oxidoreductase activity, acting on sulfur group of donors, disulfide as acceptor; INVOLVED IN…	T
	Pp02G001890.1	21.2	redox.ascorbate and glutathione	(at5g09680 : 251.0) Encodes RLF (Reduced Lateral root Formation). Involved in lateral root formation. Contains a cytochrome b5-like heme/steroid binding domain. Localized in the cytosol.; reduced lateral root formation (RLF); FUNCTIONS IN: heme binding; INVOLVED IN: lateral root formation; LOCATED IN: cytosol; EXPRESSED IN: stem, root, flower, leaf; CONTAINS InterPro DOMAIN/s: Cytochrome b5, heme…	T
	Pp02G002160.1	21.2	redox.ascorbate and glutathione	(at5g09680 : 250.0) Encodes RLF (Reduced Lateral root Formation). Involved in lateral root formation. Contains a cytochrome b5-like heme/steroid binding domain. Localized in the cytosol.; reduced lateral root formation (RLF); FUNCTIONS IN: heme binding; INVOLVED IN: lateral root formation; LOCATED IN: cytosol; EXPRESSED IN: stem, root, flower, leaf; CONTAINS InterPro DOMAIN/s: Cytochrome b5, heme…	T
	Pp07G009460.1	21.2.1	redox.ascorbate and glutathione.ascorbate	(at4g35000 : 406.0) Encodes a microsomal ascorbate peroxidase APX3. Ascorbate peroxidases are enzymes that scavenge hydrogen peroxide in plant cells. Eight types of APX have been described for Arabidopsis: three cytosolic (APX1, APX2, APX6), two chloroplastic types (stromal sAPX, thylakoid tAPX), and three microsomal (APX3, APX4, APX5) isoforms. The APX3 protein interacts with AKR2 (ankyrin-conta…	T
	Pp07G009470.1	21.2.1	redox.ascorbate and glutathione.ascorbate	(at4g35000 : 368.0) Encodes a microsomal ascorbate peroxidase APX3. Ascorbate peroxidases are enzymes that scavenge hydrogen peroxide in plant cells. Eight types of APX have been described for Arabidopsis: three cytosolic (APX1, APX2, APX6), two chloroplastic types (stromal sAPX, thylakoid tAPX), and three microsomal (APX3, APX4, APX5) isoforms. The APX3 protein interacts with AKR2 (ankyrin-conta…	T
	Pp08G019710.1	21.2.1	redox.ascorbate and glutathione.ascorbate	(at4g35000 : 427.0) Encodes a microsomal ascorbate peroxidase APX3. Ascorbate peroxidases are enzymes that scavenge hydrogen peroxide in plant cells. Eight types of APX have been described for Arabidopsis: three cytosolic (APX1, APX2, APX6), two chloroplastic types (stromal sAPX, thylakoid tAPX), and three microsomal (APX3, APX4, APX5) isoforms. The APX3 protein interacts with AKR2 (ankyrin-conta…	T
	Pp01G021510.1	21.2.2	redox.ascorbate and glutathione.glutathione	(loc_os11g18170.1 : 271.0) no description available & (q06652|gpx4_citsi : 260.0) Probable phospholipid hydroperoxide glutathione peroxidase (EC 1.11.1.12) (PHGPx) (Salt-associated protein) - Citrus sinensis (Sweet orange) & (at2g31570 : 258.0) glutathione peroxidase GPx; glutathione peroxidase 2 (GPX2); FUNCTIONS IN: glutathione peroxidase activity; INVOLVED IN: oxidation reduction, response to …	T
	Pp05G013890.1	21.2.2	redox.ascorbate and glutathione.glutathione	(q06652|gpx4_citsi : 246.0) Probable phospholipid hydroperoxide glutathione peroxidase (EC 1.11.1.12) (PHGPx) (Salt-associated protein) - Citrus sinensis (Sweet orange) & (at1g63460 : 241.0) glutathione peroxidase 8 (GPX8); FUNCTIONS IN: glutathione peroxidase activity; INVOLVED IN: response to oxidative stress, oxidation reduction; LOCATED IN: cellular_component unknown; EXPRESSED IN: 22 plant s…	T
	Pp05G013900.1	21.2.2	redox.ascorbate and glutathione.glutathione	(p30708|gpx4_nicsy : 277.0) Probable phospholipid hydroperoxide glutathione peroxidase (EC 1.11.1.12) (PHGPx) (6P229) - Nicotiana sylvestris (Wood tobacco) & (at4g11600 : 268.0) Encodes glutathione peroxidase.; glutathione peroxidase 6 (GPX6); FUNCTIONS IN: glutathione peroxidase activity; INVOLVED IN: response to oxidative stress, response to cadmium ion, response to salt stress, response to met…	T
	Pp05G013910.1	21.2.2	redox.ascorbate and glutathione.glutathione	(q9lef0|gpx4_mescr : 278.0) Probable phospholipid hydroperoxide glutathione peroxidase (EC 1.11.1.12) (PHGPx) - Mesembryanthemum crystallinum (Common ice plant) & (at1g63460 : 270.0) glutathione peroxidase 8 (GPX8); FUNCTIONS IN: glutathione peroxidase activity; INVOLVED IN: response to oxidative stress, oxidation reduction; LOCATED IN: cellular_component unknown; EXPRESSED IN: 22 plant structure…	T
	Pp05G013920.1	21.2.2	redox.ascorbate and glutathione.glutathione	(loc_os02g44500.1 : 304.0) no description available & (at4g11600 : 303.0) Encodes glutathione peroxidase.; glutathione peroxidase 6 (GPX6); FUNCTIONS IN: glutathione peroxidase activity; INVOLVED IN: response to oxidative stress, response to cadmium ion, response to salt stress, response to metal ion; LOCATED IN: cytosol, mitochondrion, chloroplast, plasma membrane; EXPRESSED IN: 26 plant structu…	T
	Pp04G033190.1	21.99	redox.misc	(loc_os03g60190.1 : 178.0) no description available & (at5g01780 : 170.0) 2-oxoglutarate-dependent dioxygenase family protein; LOCATED IN: cellular_component unknown; EXPRESSED IN: 21 plant structures; EXPRESSED DURING: 11 growth stages; BEST Arabidopsis thaliana protein match is: 2-oxoglutarate-dependent dioxygenase family protein (TAIR:AT3G14160.1). & (chl4|526344 : 136.0) no description availa…	T
	Pp06G007040.1	21.99	redox.misc	(loc_os03g60190.1 : 289.0) no description available & (at3g14160 : 288.0) 2-oxoglutarate-dependent dioxygenase family protein; FUNCTIONS IN: oxidoreductase activity; INVOLVED IN: biological_process unknown; LOCATED IN: cellular_component unknown; EXPRESSED IN: 13 plant structures; EXPRESSED DURING: 6 growth stages; CONTAINS InterPro DOMAIN/s: Oxoglutarate/iron-dependent oxygenase (InterPro:IPR005…	T
	Pp01G017730.1	22.1.5	polyamine metabolism.synthesis.N-carbamoylputrescine amidohydrolase	(at2g27450 : 113.0) Encodes N-carbamoylputrescine amidohydrolase that is involved in putrescine and polyamine biosynthesis.; nitrilase-like protein 1 (NLP1); CONTAINS InterPro DOMAIN/s: Nitrilase/cyanide hydratase and apolipoprotein N-acyltransferase (InterPro:IPR003010), N-carbamoylputrescine amidase (InterPro:IPR017755); BEST Arabidopsis thaliana protein match is: beta-ureidopropionase (TAIR:AT…	T
	Pp06G027440.1	22.1.5	polyamine metabolism.synthesis.N-carbamoylputrescine amidohydrolase	(at2g27450 : 523.0) Encodes N-carbamoylputrescine amidohydrolase that is involved in putrescine and polyamine biosynthesis.; nitrilase-like protein 1 (NLP1); CONTAINS InterPro DOMAIN/s: Nitrilase/cyanide hydratase and apolipoprotein N-acyltransferase (InterPro:IPR003010), N-carbamoylputrescine amidase (InterPro:IPR017755); BEST Arabidopsis thaliana protein match is: beta-ureidopropionase (TAIR:AT…	T
	Pp06G029600.1	22.1.5	polyamine metabolism.synthesis.N-carbamoylputrescine amidohydrolase	(at2g27450 : 113.0) Encodes N-carbamoylputrescine amidohydrolase that is involved in putrescine and polyamine biosynthesis.; nitrilase-like protein 1 (NLP1); CONTAINS InterPro DOMAIN/s: Nitrilase/cyanide hydratase and apolipoprotein N-acyltransferase (InterPro:IPR003010), N-carbamoylputrescine amidase (InterPro:IPR017755); BEST Arabidopsis thaliana protein match is: beta-ureidopropionase (TAIR:AT…	T
	Pp07G028970.1	22.1.5	polyamine metabolism.synthesis.N-carbamoylputrescine amidohydrolase	(at2g27450 : 115.0) Encodes N-carbamoylputrescine amidohydrolase that is involved in putrescine and polyamine biosynthesis.; nitrilase-like protein 1 (NLP1); CONTAINS InterPro DOMAIN/s: Nitrilase/cyanide hydratase and apolipoprotein N-acyltransferase (InterPro:IPR003010), N-carbamoylputrescine amidase (InterPro:IPR017755); BEST Arabidopsis thaliana protein match is: beta-ureidopropionase (TAIR:AT…	T
	Pp08G004230.1	22.1.5	polyamine metabolism.synthesis.N-carbamoylputrescine amidohydrolase	(at2g27450 : 117.0) Encodes N-carbamoylputrescine amidohydrolase that is involved in putrescine and polyamine biosynthesis.; nitrilase-like protein 1 (NLP1); CONTAINS InterPro DOMAIN/s: Nitrilase/cyanide hydratase and apolipoprotein N-acyltransferase (InterPro:IPR003010), N-carbamoylputrescine amidase (InterPro:IPR017755); BEST Arabidopsis thaliana protein match is: beta-ureidopropionase (TAIR:AT…	T
	Pp02G014700.1	22.1.6	polyamine metabolism.synthesis.spermidine synthase	(at5g04610 : 118.0) S-adenosyl-L-methionine-dependent methyltransferases superfamily protein; FUNCTIONS IN: catalytic activity; EXPRESSED IN: shoot apex, sperm cell, flower; EXPRESSED DURING: petal differentiation and expansion stage; CONTAINS InterPro DOMAIN/s: Spermine synthase (InterPro:IPR001045); BEST Arabidopsis thaliana protein match is: S-adenosyl-L-methionine-dependent methyltransferases…	T
	Pp02G014850.1	22.1.6	polyamine metabolism.synthesis.spermidine synthase	(at5g04610 : 355.0) S-adenosyl-L-methionine-dependent methyltransferases superfamily protein; FUNCTIONS IN: catalytic activity; EXPRESSED IN: shoot apex, sperm cell, flower; EXPRESSED DURING: petal differentiation and expansion stage; CONTAINS InterPro DOMAIN/s: Spermine synthase (InterPro:IPR001045); BEST Arabidopsis thaliana protein match is: S-adenosyl-L-methionine-dependent methyltransferases…	T
	Pp06G021710.1	23.1.1.1	nucleotide metabolism.synthesis.pyrimidine.carbamoyl phosphate synthetase	(at3g27740 : 652.0) carbamoyl phosphate synthetase small subunit mRNA (carA),; carbamoyl phosphate synthetase A (CARA); FUNCTIONS IN: carbamoyl-phosphate synthase (glutamine-hydrolyzing) activity, catalytic activity; INVOLVED IN: cellular response to phosphate starvation; LOCATED IN: chloroplast; EXPRESSED IN: 23 plant structures; EXPRESSED DURING: 13 growth stages; CONTAINS InterPro DOMAIN/s: Gl…	T
	Pp06G040140.1	23.1.1.1	nucleotide metabolism.synthesis.pyrimidine.carbamoyl phosphate synthetase	(at3g27740 : 640.0) carbamoyl phosphate synthetase small subunit mRNA (carA),; carbamoyl phosphate synthetase A (CARA); FUNCTIONS IN: carbamoyl-phosphate synthase (glutamine-hydrolyzing) activity, catalytic activity; INVOLVED IN: cellular response to phosphate starvation; LOCATED IN: chloroplast; EXPRESSED IN: 23 plant structures; EXPRESSED DURING: 13 growth stages; CONTAINS InterPro DOMAIN/s: Gl…	T
	Pp01G060230.1	23.1.2.4	nucleotide metabolism.synthesis.purine.FGAR amidotransferase	(at1g74260 : 2258.0) Encodes formylglycinamidine ribonucleotide synthase an enzyme involved in de novo purine biosynthesis. PUR4 is localizes to the chloroplast and mitochondria. Loss of PUR4 function affects male but not female gametophyte development.; purine biosynthesis 4 (PUR4); FUNCTIONS IN: phosphoribosylformylglycinamidine synthase activity, catalytic activity, ATP binding; INVOLVED IN: m…	T
	Pp08G002810.1	23.1.2.4	nucleotide metabolism.synthesis.purine.FGAR amidotransferase	(at1g74260 : 293.0) Encodes formylglycinamidine ribonucleotide synthase an enzyme involved in de novo purine biosynthesis. PUR4 is localizes to the chloroplast and mitochondria. Loss of PUR4 function affects male but not female gametophyte development.; purine biosynthesis 4 (PUR4); FUNCTIONS IN: phosphoribosylformylglycinamidine synthase activity, catalytic activity, ATP binding; INVOLVED IN: mi…	T
	Pp08G002900.1	23.1.2.4	nucleotide metabolism.synthesis.purine.FGAR amidotransferase	(at1g74260 : 2278.0) Encodes formylglycinamidine ribonucleotide synthase an enzyme involved in de novo purine biosynthesis. PUR4 is localizes to the chloroplast and mitochondria. Loss of PUR4 function affects male but not female gametophyte development.; purine biosynthesis 4 (PUR4); FUNCTIONS IN: phosphoribosylformylglycinamidine synthase activity, catalytic activity, ATP binding; INVOLVED IN: m…	T
	Pp05G024160.1	23.1.2.20	nucleotide metabolism.synthesis.purine.adenylosuccinate synthase	(at3g57610 : 796.0) encoding adenylosuccinate synthetase (AdSS), the enzyme involved in the first step of the formation of the purine nucleotide AMP (conversion of IMP to adenylo-succinate); adenylosuccinate synthase (ADSS); FUNCTIONS IN: adenylosuccinate synthase activity; INVOLVED IN: response to cadmium ion, purine ribonucleotide biosynthetic process, AMP biosynthetic process; LOCATED IN: apop…	T
	Pp08G018980.1	23.1.2.20	nucleotide metabolism.synthesis.purine.adenylosuccinate synthase	(at3g57610 : 796.0) encoding adenylosuccinate synthetase (AdSS), the enzyme involved in the first step of the formation of the purine nucleotide AMP (conversion of IMP to adenylo-succinate); adenylosuccinate synthase (ADSS); FUNCTIONS IN: adenylosuccinate synthase activity; INVOLVED IN: response to cadmium ion, purine ribonucleotide biosynthetic process, AMP biosynthetic process; LOCATED IN: apop…	T
	Pp03G025190.1	23.3.3	nucleotide metabolism.salvage.NUDIX hydrolases	(loc_os06g42790.2 : 335.0) no description available & (at5g47650 : 322.0) Encodes an ADP-ribose pyrophosphatase that confers enhanced tolerance to oxidative stress.; nudix hydrolase homolog 2 (NUDT2); FUNCTIONS IN: hydrolase activity, ADP-ribose diphosphatase activity, NAD or NADH binding; INVOLVED IN: response to oxidative stress; LOCATED IN: cytosol; EXPRESSED IN: 17 plant structures; EXPRESSED…	T
	Pp04G000380.1	23.3.3	nucleotide metabolism.salvage.NUDIX hydrolases	(at5g47650 : 286.0) Encodes an ADP-ribose pyrophosphatase that confers enhanced tolerance to oxidative stress.; nudix hydrolase homolog 2 (NUDT2); FUNCTIONS IN: hydrolase activity, ADP-ribose diphosphatase activity, NAD or NADH binding; INVOLVED IN: response to oxidative stress; LOCATED IN: cytosol; EXPRESSED IN: 17 plant structures; EXPRESSED DURING: 12 growth stages; CONTAINS InterPro DOMAIN/s:…	T
	Pp04G000390.1	23.3.3	nucleotide metabolism.salvage.NUDIX hydrolases	(loc_os06g42790.2 : 352.0) no description available & (at5g47650 : 338.0) Encodes an ADP-ribose pyrophosphatase that confers enhanced tolerance to oxidative stress.; nudix hydrolase homolog 2 (NUDT2); FUNCTIONS IN: hydrolase activity, ADP-ribose diphosphatase activity, NAD or NADH binding; INVOLVED IN: response to oxidative stress; LOCATED IN: cytosol; EXPRESSED IN: 17 plant structures; EXPRESSED…	T
	Pp04G024230.1	23.3.3	nucleotide metabolism.salvage.NUDIX hydrolases	(loc_os06g42790.2 : 367.0) no description available & (at4g25434 : 336.0) nudix hydrolase homolog 10 (NUDT10); FUNCTIONS IN: ADP-ribose diphosphatase activity, NAD or NADH binding, catalytic activity; INVOLVED IN: metabolic process; LOCATED IN: cytosol; EXPRESSED IN: 6 plant structures; EXPRESSED DURING: petal differentiation and expansion stage; CONTAINS InterPro DOMAIN/s: NUDIX hydrolase domain…	T
	Pp03G007180.1	23.4.4	nucleotide metabolism.phosphotransfer and pyrophosphatases.thymidylate kinase	(at5g59440 : 307.0) Encodes thymidylate kinase which exists in two isoforms in plants. The longer variant of 263 amino acids with a N-terminal extension that is required for localization to the mitochondrion. The second isoform of 224 residues is localized to the cytoplasm and nucleoplasm. Peak of expression occurs during G1/S phase transition.; ZEUS1 (ZEU1); FUNCTIONS IN: thymidylate kinase acti…	T
	Pp03G034970.3	23.4.4	nucleotide metabolism.phosphotransfer and pyrophosphatases.thymidylate kinase	(at5g59440 : 307.0) Encodes thymidylate kinase which exists in two isoforms in plants. The longer variant of 263 amino acids with a N-terminal extension that is required for localization to the mitochondrion. The second isoform of 224 residues is localized to the cytoplasm and nucleoplasm. Peak of expression occurs during G1/S phase transition.; ZEUS1 (ZEU1); FUNCTIONS IN: thymidylate kinase acti…	T
	Pp03G008330.1	24.2	Biodegradation of Xenobiotics.lactoylglutathione lyase	(at1g80160 : 248.0) Lactoylglutathione lyase / glyoxalase I family protein; FUNCTIONS IN: lactoylglutathione lyase activity; INVOLVED IN: carbohydrate metabolic process; LOCATED IN: endomembrane system; EXPRESSED IN: 10 plant structures; EXPRESSED DURING: L mature pollen stage, M germinated pollen stage, 4 anthesis, petal differentiation and expansion stage; BEST Arabidopsis thaliana protein matc…	T
	Pp07G002870.1	24.2	Biodegradation of Xenobiotics.lactoylglutathione lyase	(loc_os05g07940.3 : 105.0) no description available & (at1g80160 : 101.0) Lactoylglutathione lyase / glyoxalase I family protein; FUNCTIONS IN: lactoylglutathione lyase activity; INVOLVED IN: carbohydrate metabolic process; LOCATED IN: endomembrane system; EXPRESSED IN: 10 plant structures; EXPRESSED DURING: L mature pollen stage, M germinated pollen stage, 4 anthesis, petal differentiation and e…	T
	Pp08G022480.1	24.2	Biodegradation of Xenobiotics.lactoylglutathione lyase	(at1g80160 : 228.0) Lactoylglutathione lyase / glyoxalase I family protein; FUNCTIONS IN: lactoylglutathione lyase activity; INVOLVED IN: carbohydrate metabolic process; LOCATED IN: endomembrane system; EXPRESSED IN: 10 plant structures; EXPRESSED DURING: L mature pollen stage, M germinated pollen stage, 4 anthesis, petal differentiation and expansion stage; BEST Arabidopsis thaliana protein matc…	T
	Pp01G033200.1	25.4	C1-metabolism.5-formyltetrahydrofolate cyclo-ligase	(at5g13050 : 294.0) 5-Formyltetrahydrofolate cycloligase (5-CHO-THF cycloligase - AT5G13050.1) regulates/influences under photorespiratory conditions the activity of another gene product, i.e. serine hydroxymethyltransferase (SHMT) due to accumulating amounts of 5-Formyltetrahydrofolate; 5-formyltetrahydrofolate cycloligase (5-FCL); CONTAINS InterPro DOMAIN/s: 5-formyltetrahydrofolate cyclo-ligas…	T
	Pp05G005920.1	25.4	C1-metabolism.5-formyltetrahydrofolate cyclo-ligase	(at5g13050 : 308.0) 5-Formyltetrahydrofolate cycloligase (5-CHO-THF cycloligase - AT5G13050.1) regulates/influences under photorespiratory conditions the activity of another gene product, i.e. serine hydroxymethyltransferase (SHMT) due to accumulating amounts of 5-Formyltetrahydrofolate; 5-formyltetrahydrofolate cycloligase (5-FCL); CONTAINS InterPro DOMAIN/s: 5-formyltetrahydrofolate cyclo-ligas…	T
	Pp06G005890.1	25.5	C1-metabolism.Methylenetetrahydrofolate dehydrogenase & Methenyltetrahydrofolate cyclohydrolase	(at2g38660 : 469.0) Amino acid dehydrogenase family protein; FUNCTIONS IN: binding, catalytic activity; INVOLVED IN: folic acid and derivative biosynthetic process, metabolic process; EXPRESSED IN: 22 plant structures; EXPRESSED DURING: 13 growth stages; CONTAINS InterPro DOMAIN/s: Tetrahydrofolate dehydrogenase/cyclohydrolase, NAD(P)-binding domain (InterPro:IPR020631), Tetrahydrofolate dehydrog…	T
	Pp06G028150.1	25.5	C1-metabolism.Methylenetetrahydrofolate dehydrogenase & Methenyltetrahydrofolate cyclohydrolase	(loc_os09g15810.1 : 311.0) no description available & (at2g38660 : 307.0) Amino acid dehydrogenase family protein; FUNCTIONS IN: binding, catalytic activity; INVOLVED IN: folic acid and derivative biosynthetic process, metabolic process; EXPRESSED IN: 22 plant structures; EXPRESSED DURING: 13 growth stages; CONTAINS InterPro DOMAIN/s: Tetrahydrofolate dehydrogenase/cyclohydrolase, NAD(P)-binding …	T
	Pp04G003520.1	26.1	misc.misc2	(at4g21580 : 479.0) oxidoreductase, zinc-binding dehydrogenase family protein; FUNCTIONS IN: oxidoreductase activity, binding, catalytic activity, zinc ion binding; INVOLVED IN: oxidation reduction, metabolic process; LOCATED IN: cellular_component unknown; EXPRESSED IN: 23 plant structures; EXPRESSED DURING: 13 growth stages; CONTAINS InterPro DOMAIN/s: GroES-like (InterPro:IPR011032), Quinone o…	T
	Pp07G020480.1	26.1	misc.misc2	(at4g21580 : 467.0) oxidoreductase, zinc-binding dehydrogenase family protein; FUNCTIONS IN: oxidoreductase activity, binding, catalytic activity, zinc ion binding; INVOLVED IN: oxidation reduction, metabolic process; LOCATED IN: cellular_component unknown; EXPRESSED IN: 23 plant structures; EXPRESSED DURING: 13 growth stages; CONTAINS InterPro DOMAIN/s: GroES-like (InterPro:IPR011032), Quinone o…	T
	Pp07G020510.1	26.1	misc.misc2	(at4g21580 : 461.0) oxidoreductase, zinc-binding dehydrogenase family protein; FUNCTIONS IN: oxidoreductase activity, binding, catalytic activity, zinc ion binding; INVOLVED IN: oxidation reduction, metabolic process; LOCATED IN: cellular_component unknown; EXPRESSED IN: 23 plant structures; EXPRESSED DURING: 13 growth stages; CONTAINS InterPro DOMAIN/s: GroES-like (InterPro:IPR011032), Quinone o…	T
	Pp08G009300.1	26.1	misc.misc2	(at5g64250 : 344.0) Aldolase-type TIM barrel family protein; FUNCTIONS IN: oxidoreductase activity, catalytic activity, nitronate monooxygenase activity; INVOLVED IN: response to cadmium ion, response to symbiotic fungus, metabolic process; EXPRESSED IN: 23 plant structures; EXPRESSED DURING: 13 growth stages; CONTAINS InterPro DOMAIN/s: Aldolase-type TIM barrel (InterPro:IPR013785), 2-nitropropa…	T
	Pp08G009340.1	26.1	misc.misc2	(at5g64250 : 501.0) Aldolase-type TIM barrel family protein; FUNCTIONS IN: oxidoreductase activity, catalytic activity, nitronate monooxygenase activity; INVOLVED IN: response to cadmium ion, response to symbiotic fungus, metabolic process; EXPRESSED IN: 23 plant structures; EXPRESSED DURING: 13 growth stages; CONTAINS InterPro DOMAIN/s: Aldolase-type TIM barrel (InterPro:IPR013785), 2-nitropropa…	T
	Pp01G054520.1	26.2	misc.UDP glucosyl and glucoronyl transferases	(at5g11130 : 514.0) Exostosin family protein; FUNCTIONS IN: catalytic activity; LOCATED IN: endomembrane system, membrane; CONTAINS InterPro DOMAIN/s: Exostosin-like (InterPro:IPR004263); BEST Arabidopsis thaliana protein match is: Exostosin family protein (TAIR:AT5G20260.1); Has 1807 Blast hits to 1807 proteins in 277 species: Archae - 0; Bacteria - 0; Metazoa - 736; Fungi - 347; Plants - 385; V…	T
	Pp06G000590.1	26.2	misc.UDP glucosyl and glucoronyl transferases	(at5g20260 : 466.0) Exostosin family protein; FUNCTIONS IN: catalytic activity; INVOLVED IN: biological_process unknown; LOCATED IN: endomembrane system, membrane; CONTAINS InterPro DOMAIN/s: Exostosin-like (InterPro:IPR004263); BEST Arabidopsis thaliana protein match is: Exostosin family protein (TAIR:AT5G11130.1); Has 1489 Blast hits to 1482 proteins in 115 species: Archae - 0; Bacteria - 12; M…	T
	Pp07G002140.1	26.2	misc.UDP glucosyl and glucoronyl transferases	(at3g42180 : 548.0) Exostosin family protein; FUNCTIONS IN: transferase activity, transferring glycosyl groups, catalytic activity; INVOLVED IN: biological_process unknown; LOCATED IN: endomembrane system, membrane; BEST Arabidopsis thaliana protein match is: Exostosin family protein (TAIR:AT5G20260.1); Has 54 Blast hits to 54 proteins in 9 species: Archae - 0; Bacteria - 0; Metazoa - 0; Fungi - …	T
	Pp07G002150.1	26.2	misc.UDP glucosyl and glucoronyl transferases	(at5g20260 : 558.0) Exostosin family protein; FUNCTIONS IN: catalytic activity; INVOLVED IN: biological_process unknown; LOCATED IN: endomembrane system, membrane; CONTAINS InterPro DOMAIN/s: Exostosin-like (InterPro:IPR004263); BEST Arabidopsis thaliana protein match is: Exostosin family protein (TAIR:AT5G11130.1); Has 1489 Blast hits to 1482 proteins in 115 species: Archae - 0; Bacteria - 12; M…	T
	Pp06G036650.1	26.2	misc.UDP glucosyl and glucoronyl transferases	(at2g30140 : 462.0) UDP-Glycosyltransferase superfamily protein; CONTAINS InterPro DOMAIN/s: UDP-glucuronosyl/UDP-glucosyltransferase (InterPro:IPR002213); BEST Arabidopsis thaliana protein match is: UDP-Glycosyltransferase superfamily protein (TAIR:AT2G30150.1); Has 7928 Blast hits to 7876 proteins in 486 species: Archae - 0; Bacteria - 504; Metazoa - 2238; Fungi - 27; Plants - 5010; Viruses - 7…	T
	Pp06G036660.1	26.2	misc.UDP glucosyl and glucoronyl transferases	(at2g30150 : 498.0) UDP-Glycosyltransferase superfamily protein; FUNCTIONS IN: transferase activity, transferring hexosyl groups, UDP-glycosyltransferase activity, transferase activity, transferring glycosyl groups; INVOLVED IN: metabolic process; EXPRESSED IN: 22 plant structures; EXPRESSED DURING: 13 growth stages; CONTAINS InterPro DOMAIN/s: UDP-glucuronosyl/UDP-glucosyltransferase (InterPro:I…	T
	Pp06G036670.1	26.2	misc.UDP glucosyl and glucoronyl transferases	(at2g30150 : 486.0) UDP-Glycosyltransferase superfamily protein; FUNCTIONS IN: transferase activity, transferring hexosyl groups, UDP-glycosyltransferase activity, transferase activity, transferring glycosyl groups; INVOLVED IN: metabolic process; EXPRESSED IN: 22 plant structures; EXPRESSED DURING: 13 growth stages; CONTAINS InterPro DOMAIN/s: UDP-glucuronosyl/UDP-glucosyltransferase (InterPro:I…	T
	Pp06G036680.1	26.2	misc.UDP glucosyl and glucoronyl transferases	(at2g30140 : 446.0) UDP-Glycosyltransferase superfamily protein; CONTAINS InterPro DOMAIN/s: UDP-glucuronosyl/UDP-glucosyltransferase (InterPro:IPR002213); BEST Arabidopsis thaliana protein match is: UDP-Glycosyltransferase superfamily protein (TAIR:AT2G30150.1); Has 7928 Blast hits to 7876 proteins in 486 species: Archae - 0; Bacteria - 504; Metazoa - 2238; Fungi - 27; Plants - 5010; Viruses - 7…	T
	Pp06G036700.1	26.2	misc.UDP glucosyl and glucoronyl transferases	(at2g30150 : 454.0) UDP-Glycosyltransferase superfamily protein; FUNCTIONS IN: transferase activity, transferring hexosyl groups, UDP-glycosyltransferase activity, transferase activity, transferring glycosyl groups; INVOLVED IN: metabolic process; EXPRESSED IN: 22 plant structures; EXPRESSED DURING: 13 growth stages; CONTAINS InterPro DOMAIN/s: UDP-glucuronosyl/UDP-glucosyltransferase (InterPro:I…	T
	Pp06G036720.1	26.2	misc.UDP glucosyl and glucoronyl transferases	(at2g30150 : 427.0) UDP-Glycosyltransferase superfamily protein; FUNCTIONS IN: transferase activity, transferring hexosyl groups, UDP-glycosyltransferase activity, transferase activity, transferring glycosyl groups; INVOLVED IN: metabolic process; EXPRESSED IN: 22 plant structures; EXPRESSED DURING: 13 growth stages; CONTAINS InterPro DOMAIN/s: UDP-glucuronosyl/UDP-glucosyltransferase (InterPro:I…	T
	Pp01G019710.1	26.2	misc.UDP glucosyl and glucoronyl transferases	(at5g12890 : 218.0) UDP-Glycosyltransferase superfamily protein; FUNCTIONS IN: UDP-glycosyltransferase activity, transferase activity, transferring glycosyl groups; INVOLVED IN: metabolic process; EXPRESSED IN: 22 plant structures; EXPRESSED DURING: 12 growth stages; CONTAINS InterPro DOMAIN/s: UDP-glucuronosyl/UDP-glucosyltransferase (InterPro:IPR002213); BEST Arabidopsis thaliana protein match …	T
	Pp01G019830.1	26.2	misc.UDP glucosyl and glucoronyl transferases	(loc_os04g42690.1 : 229.0) no description available & (at5g12890 : 220.0) UDP-Glycosyltransferase superfamily protein; FUNCTIONS IN: UDP-glycosyltransferase activity, transferase activity, transferring glycosyl groups; INVOLVED IN: metabolic process; EXPRESSED IN: 22 plant structures; EXPRESSED DURING: 12 growth stages; CONTAINS InterPro DOMAIN/s: UDP-glucuronosyl/UDP-glucosyltransferase (InterPr…	T
	Pp01G019900.1	26.2	misc.UDP glucosyl and glucoronyl transferases	(loc_os04g42690.1 : 217.0) no description available & (at5g12890 : 210.0) UDP-Glycosyltransferase superfamily protein; FUNCTIONS IN: UDP-glycosyltransferase activity, transferase activity, transferring glycosyl groups; INVOLVED IN: metabolic process; EXPRESSED IN: 22 plant structures; EXPRESSED DURING: 12 growth stages; CONTAINS InterPro DOMAIN/s: UDP-glucuronosyl/UDP-glucosyltransferase (InterPr…	T
	Pp01G020120.1	26.2	misc.UDP glucosyl and glucoronyl transferases	(at5g12890 : 236.0) UDP-Glycosyltransferase superfamily protein; FUNCTIONS IN: UDP-glycosyltransferase activity, transferase activity, transferring glycosyl groups; INVOLVED IN: metabolic process; EXPRESSED IN: 22 plant structures; EXPRESSED DURING: 12 growth stages; CONTAINS InterPro DOMAIN/s: UDP-glucuronosyl/UDP-glucosyltransferase (InterPro:IPR002213); BEST Arabidopsis thaliana protein match …	T
	Pp01G020160.1	26.2	misc.UDP glucosyl and glucoronyl transferases	(at5g12890 : 266.0) UDP-Glycosyltransferase superfamily protein; FUNCTIONS IN: UDP-glycosyltransferase activity, transferase activity, transferring glycosyl groups; INVOLVED IN: metabolic process; EXPRESSED IN: 22 plant structures; EXPRESSED DURING: 12 growth stages; CONTAINS InterPro DOMAIN/s: UDP-glucuronosyl/UDP-glucosyltransferase (InterPro:IPR002213); BEST Arabidopsis thaliana protein match …	T
	Pp06G040150.1	26.2	misc.UDP glucosyl and glucoronyl transferases	(at5g12890 : 238.0) UDP-Glycosyltransferase superfamily protein; FUNCTIONS IN: UDP-glycosyltransferase activity, transferase activity, transferring glycosyl groups; INVOLVED IN: metabolic process; EXPRESSED IN: 22 plant structures; EXPRESSED DURING: 12 growth stages; CONTAINS InterPro DOMAIN/s: UDP-glucuronosyl/UDP-glucosyltransferase (InterPro:IPR002213); BEST Arabidopsis thaliana protein match …	T
	Pp03G024730.1	26.2	misc.UDP glucosyl and glucoronyl transferases	(at3g07620 : 575.0) Exostosin family protein; FUNCTIONS IN: catalytic activity; INVOLVED IN: biological_process unknown; LOCATED IN: endomembrane system, membrane; CONTAINS InterPro DOMAIN/s: Exostosin-like (InterPro:IPR004263); BEST Arabidopsis thaliana protein match is: Exostosin family protein (TAIR:AT5G03795.1); Has 1440 Blast hits to 1432 proteins in 112 species: Archae - 0; Bacteria - 8; Me…	T
	Pp04G032120.1	26.2	misc.UDP glucosyl and glucoronyl transferases	(loc_os07g09050.1 : 491.0) no description available & (at5g03795 : 477.0) Exostosin family protein; LOCATED IN: membrane; EXPRESSED IN: embryo, sepal, flower; EXPRESSED DURING: C globular stage, petal differentiation and expansion stage; CONTAINS InterPro DOMAIN/s: Exostosin-like (InterPro:IPR004263); BEST Arabidopsis thaliana protein match is: Exostosin family protein (TAIR:AT3G07620.1); Has 141…	T
	Pp04G032140.1	26.2	misc.UDP glucosyl and glucoronyl transferases	(loc_os07g09050.1 : 495.0) no description available & (at5g03795 : 489.0) Exostosin family protein; LOCATED IN: membrane; EXPRESSED IN: embryo, sepal, flower; EXPRESSED DURING: C globular stage, petal differentiation and expansion stage; CONTAINS InterPro DOMAIN/s: Exostosin-like (InterPro:IPR004263); BEST Arabidopsis thaliana protein match is: Exostosin family protein (TAIR:AT3G07620.1); Has 141…	T
	Pp07G014260.1	26.2	misc.UDP glucosyl and glucoronyl transferases	(at5g03795 : 561.0) Exostosin family protein; LOCATED IN: membrane; EXPRESSED IN: embryo, sepal, flower; EXPRESSED DURING: C globular stage, petal differentiation and expansion stage; CONTAINS InterPro DOMAIN/s: Exostosin-like (InterPro:IPR004263); BEST Arabidopsis thaliana protein match is: Exostosin family protein (TAIR:AT3G07620.1); Has 1413 Blast hits to 1401 proteins in 109 species: Archae -…	T
	Pp08G000540.1	26.2	misc.UDP glucosyl and glucoronyl transferases	(at5g03795 : 514.0) Exostosin family protein; LOCATED IN: membrane; EXPRESSED IN: embryo, sepal, flower; EXPRESSED DURING: C globular stage, petal differentiation and expansion stage; CONTAINS InterPro DOMAIN/s: Exostosin-like (InterPro:IPR004263); BEST Arabidopsis thaliana protein match is: Exostosin family protein (TAIR:AT3G07620.1); Has 1413 Blast hits to 1401 proteins in 109 species: Archae -…	T
	Pp06G012740.1	26.2	misc.UDP glucosyl and glucoronyl transferases	(at2g36970 : 562.0) UDP-Glycosyltransferase superfamily protein; FUNCTIONS IN: UDP-glycosyltransferase activity, transferase activity, transferring glycosyl groups; INVOLVED IN: metabolic process; LOCATED IN: endomembrane system; EXPRESSED IN: 20 plant structures; EXPRESSED DURING: 13 growth stages; CONTAINS InterPro DOMAIN/s: UDP-glucuronosyl/UDP-glucosyltransferase (InterPro:IPR002213); BEST Ar…	T
	Pp06G012760.1	26.2	misc.UDP glucosyl and glucoronyl transferases	(at2g36970 : 568.0) UDP-Glycosyltransferase superfamily protein; FUNCTIONS IN: UDP-glycosyltransferase activity, transferase activity, transferring glycosyl groups; INVOLVED IN: metabolic process; LOCATED IN: endomembrane system; EXPRESSED IN: 20 plant structures; EXPRESSED DURING: 13 growth stages; CONTAINS InterPro DOMAIN/s: UDP-glucuronosyl/UDP-glucosyltransferase (InterPro:IPR002213); BEST Ar…	T
	Pp06G012770.1	26.2	misc.UDP glucosyl and glucoronyl transferases	(at2g36970 : 601.0) UDP-Glycosyltransferase superfamily protein; FUNCTIONS IN: UDP-glycosyltransferase activity, transferase activity, transferring glycosyl groups; INVOLVED IN: metabolic process; LOCATED IN: endomembrane system; EXPRESSED IN: 20 plant structures; EXPRESSED DURING: 13 growth stages; CONTAINS InterPro DOMAIN/s: UDP-glucuronosyl/UDP-glucosyltransferase (InterPro:IPR002213); BEST Ar…	T
	Pp06G012780.1	26.2	misc.UDP glucosyl and glucoronyl transferases	(at2g36970 : 570.0) UDP-Glycosyltransferase superfamily protein; FUNCTIONS IN: UDP-glycosyltransferase activity, transferase activity, transferring glycosyl groups; INVOLVED IN: metabolic process; LOCATED IN: endomembrane system; EXPRESSED IN: 20 plant structures; EXPRESSED DURING: 13 growth stages; CONTAINS InterPro DOMAIN/s: UDP-glucuronosyl/UDP-glucosyltransferase (InterPro:IPR002213); BEST Ar…	T
	Pp06G030550.1	26.2	misc.UDP glucosyl and glucoronyl transferases	(at2g28080 : 600.0) UDP-Glycosyltransferase superfamily protein; FUNCTIONS IN: transferase activity, transferring glycosyl groups; INVOLVED IN: metabolic process; LOCATED IN: cellular_component unknown; EXPRESSED IN: 22 plant structures; EXPRESSED DURING: 15 growth stages; CONTAINS InterPro DOMAIN/s: UDP-glucuronosyl/UDP-glucosyltransferase (InterPro:IPR002213); BEST Arabidopsis thaliana protein …	T
	Pp02G034690.1	26.2	misc.UDP glucosyl and glucoronyl transferases	(at2g38150 : 272.0) alpha 1,4-glycosyltransferase family protein; FUNCTIONS IN: transferase activity, transferring glycosyl groups, transferase activity; INVOLVED IN: biological_process unknown; LOCATED IN: endomembrane system, Golgi stack; CONTAINS InterPro DOMAIN/s: Alpha 1,4-glycosyltransferase conserved region (InterPro:IPR007652), Glycosyltransferase, DXD sugar-binding region (InterPro:IPR00…	T
	Pp06G008500.1	26.2	misc.UDP glucosyl and glucoronyl transferases	(at2g38150 : 305.0) alpha 1,4-glycosyltransferase family protein; FUNCTIONS IN: transferase activity, transferring glycosyl groups, transferase activity; INVOLVED IN: biological_process unknown; LOCATED IN: endomembrane system, Golgi stack; CONTAINS InterPro DOMAIN/s: Alpha 1,4-glycosyltransferase conserved region (InterPro:IPR007652), Glycosyltransferase, DXD sugar-binding region (InterPro:IPR00…	T
	Pp06G008530.1	26.2	misc.UDP glucosyl and glucoronyl transferases	(at2g38150 : 338.0) alpha 1,4-glycosyltransferase family protein; FUNCTIONS IN: transferase activity, transferring glycosyl groups, transferase activity; INVOLVED IN: biological_process unknown; LOCATED IN: endomembrane system, Golgi stack; CONTAINS InterPro DOMAIN/s: Alpha 1,4-glycosyltransferase conserved region (InterPro:IPR007652), Glycosyltransferase, DXD sugar-binding region (InterPro:IPR00…	T
	Pp04G023930.1	26.2	misc.UDP glucosyl and glucoronyl transferases	(at1g78800 : 631.0) UDP-Glycosyltransferase superfamily protein; FUNCTIONS IN: transferase activity, transferring glycosyl groups; INVOLVED IN: biosynthetic process; LOCATED IN: cellular_component unknown; EXPRESSED IN: 24 plant structures; EXPRESSED DURING: 14 growth stages; CONTAINS InterPro DOMAIN/s: Glycosyl transferase, group 1 (InterPro:IPR001296); BEST Arabidopsis thaliana protein match is…	T
	Pp05G019710.3	26.2	misc.UDP glucosyl and glucoronyl transferases	(at1g78800 : 636.0) UDP-Glycosyltransferase superfamily protein; FUNCTIONS IN: transferase activity, transferring glycosyl groups; INVOLVED IN: biosynthetic process; LOCATED IN: cellular_component unknown; EXPRESSED IN: 24 plant structures; EXPRESSED DURING: 14 growth stages; CONTAINS InterPro DOMAIN/s: Glycosyl transferase, group 1 (InterPro:IPR001296); BEST Arabidopsis thaliana protein match is…	T
	Pp02G009750.1	26.3	misc.gluco-, galacto- and mannosidases	(at5g04885 : 971.0) Glycosyl hydrolase family protein; FUNCTIONS IN: hydrolase activity, hydrolyzing O-glycosyl compounds; INVOLVED IN: carbohydrate metabolic process; LOCATED IN: plasma membrane, anchored to membrane; EXPRESSED IN: 7 plant structures; CONTAINS InterPro DOMAIN/s: Glycoside hydrolase, family 3, N-terminal (InterPro:IPR001764), Glycoside hydrolase, family 3, C-terminal (InterPro:IP…	T
	Pp06G024430.1	26.3	misc.gluco-, galacto- and mannosidases	(at5g20950 : 971.0) Glycosyl hydrolase family protein; FUNCTIONS IN: hydrolase activity, hydrolyzing O-glycosyl compounds; INVOLVED IN: carbohydrate metabolic process; LOCATED IN: cell wall, membrane, plant-type cell wall; EXPRESSED IN: 25 plant structures; EXPRESSED DURING: 13 growth stages; CONTAINS InterPro DOMAIN/s: Glycoside hydrolase, family 3, N-terminal (InterPro:IPR001764), Glycoside hyd…	T
	Pp06G024470.1	26.3	misc.gluco-, galacto- and mannosidases	(at5g04885 : 856.0) Glycosyl hydrolase family protein; FUNCTIONS IN: hydrolase activity, hydrolyzing O-glycosyl compounds; INVOLVED IN: carbohydrate metabolic process; LOCATED IN: plasma membrane, anchored to membrane; EXPRESSED IN: 7 plant structures; CONTAINS InterPro DOMAIN/s: Glycoside hydrolase, family 3, N-terminal (InterPro:IPR001764), Glycoside hydrolase, family 3, C-terminal (InterPro:IP…	T
	Pp06G024480.1	26.3	misc.gluco-, galacto- and mannosidases	(at5g04885 : 852.0) Glycosyl hydrolase family protein; FUNCTIONS IN: hydrolase activity, hydrolyzing O-glycosyl compounds; INVOLVED IN: carbohydrate metabolic process; LOCATED IN: plasma membrane, anchored to membrane; EXPRESSED IN: 7 plant structures; CONTAINS InterPro DOMAIN/s: Glycoside hydrolase, family 3, N-terminal (InterPro:IPR001764), Glycoside hydrolase, family 3, C-terminal (InterPro:IP…	T
	Pp06G024520.1	26.3	misc.gluco-, galacto- and mannosidases	(at5g04885 : 853.0) Glycosyl hydrolase family protein; FUNCTIONS IN: hydrolase activity, hydrolyzing O-glycosyl compounds; INVOLVED IN: carbohydrate metabolic process; LOCATED IN: plasma membrane, anchored to membrane; EXPRESSED IN: 7 plant structures; CONTAINS InterPro DOMAIN/s: Glycoside hydrolase, family 3, N-terminal (InterPro:IPR001764), Glycoside hydrolase, family 3, C-terminal (InterPro:IP…	T
	Pp06G024610.1	26.3	misc.gluco-, galacto- and mannosidases	(loc_os03g53800.5 : 859.0) no description available & (at5g20950 : 854.0) Glycosyl hydrolase family protein; FUNCTIONS IN: hydrolase activity, hydrolyzing O-glycosyl compounds; INVOLVED IN: carbohydrate metabolic process; LOCATED IN: cell wall, membrane, plant-type cell wall; EXPRESSED IN: 25 plant structures; EXPRESSED DURING: 13 growth stages; CONTAINS InterPro DOMAIN/s: Glycoside hydrolase, fa…	T
	Pp07G029640.1	26.3	misc.gluco-, galacto- and mannosidases	(at5g20950 : 225.0) Glycosyl hydrolase family protein; FUNCTIONS IN: hydrolase activity, hydrolyzing O-glycosyl compounds; INVOLVED IN: carbohydrate metabolic process; LOCATED IN: cell wall, membrane, plant-type cell wall; EXPRESSED IN: 25 plant structures; EXPRESSED DURING: 13 growth stages; CONTAINS InterPro DOMAIN/s: Glycoside hydrolase, family 3, N-terminal (InterPro:IPR001764), Glycoside hyd…	T
	Pp07G029680.1	26.3	misc.gluco-, galacto- and mannosidases	(at5g20950 : 951.0) Glycosyl hydrolase family protein; FUNCTIONS IN: hydrolase activity, hydrolyzing O-glycosyl compounds; INVOLVED IN: carbohydrate metabolic process; LOCATED IN: cell wall, membrane, plant-type cell wall; EXPRESSED IN: 25 plant structures; EXPRESSED DURING: 13 growth stages; CONTAINS InterPro DOMAIN/s: Glycoside hydrolase, family 3, N-terminal (InterPro:IPR001764), Glycoside hyd…	T
	Pp01G000860.1	26.3.2	misc.gluco-, galacto- and mannosidases.beta-galactosidase	(at2g16730 : 979.0) putative beta-galactosidase (BGAL13 gene); glycosyl hydrolase family 35 protein; FUNCTIONS IN: beta-galactosidase activity; INVOLVED IN: lactose catabolic process, using glucoside 3-dehydrogenase, carbohydrate metabolic process, lactose catabolic process via UDP-galactose, lactose catabolic process; LOCATED IN: endomembrane system; EXPRESSED IN: 14 plant structures; EXPRESSED …	T
	Pp01G000870.1	26.3.2	misc.gluco-, galacto- and mannosidases.beta-galactosidase	(at2g16730 : 978.0) putative beta-galactosidase (BGAL13 gene); glycosyl hydrolase family 35 protein; FUNCTIONS IN: beta-galactosidase activity; INVOLVED IN: lactose catabolic process, using glucoside 3-dehydrogenase, carbohydrate metabolic process, lactose catabolic process via UDP-galactose, lactose catabolic process; LOCATED IN: endomembrane system; EXPRESSED IN: 14 plant structures; EXPRESSED …	T
	Pp08G019750.1	26.3.2	misc.gluco-, galacto- and mannosidases.beta-galactosidase	(at4g35010 : 645.0) putative beta-galactosidase (BGAL11 gene); beta-galactosidase 11 (BGAL11); FUNCTIONS IN: beta-galactosidase activity; INVOLVED IN: lactose catabolic process, using glucoside 3-dehydrogenase, carbohydrate metabolic process, lactose catabolic process via UDP-galactose, lactose catabolic process; LOCATED IN: endomembrane system; EXPRESSED IN: 10 plant structures; EXPRESSED DURING…	T
	Pp01G055530.1	26.3.2	misc.gluco-, galacto- and mannosidases.beta-galactosidase	(at1g77410 : 995.0) beta-galactosidase 16 (BGAL16); FUNCTIONS IN: cation binding, sugar binding, beta-galactosidase activity, hydrolase activity, hydrolyzing O-glycosyl compounds, catalytic activity; INVOLVED IN: lactose catabolic process, using glucoside 3-dehydrogenase, carbohydrate metabolic process, lactose catabolic process via UDP-galactose, lactose catabolic process; LOCATED IN: endomembra…	T
	Pp04G031900.1	26.3.2	misc.gluco-, galacto- and mannosidases.beta-galactosidase	(at1g77410 : 147.0) beta-galactosidase 16 (BGAL16); FUNCTIONS IN: cation binding, sugar binding, beta-galactosidase activity, hydrolase activity, hydrolyzing O-glycosyl compounds, catalytic activity; INVOLVED IN: lactose catabolic process, using glucoside 3-dehydrogenase, carbohydrate metabolic process, lactose catabolic process via UDP-galactose, lactose catabolic process; LOCATED IN: endomembra…	T
	Pp04G031910.1	26.3.2	misc.gluco-, galacto- and mannosidases.beta-galactosidase	(at5g63800 : 636.0) Involved in mucilage formation. Mutants form columella and outer cell wall architecture of the mucilage cells resembles wild-type. However, mum2 seeds completely lack seed coat mucilage. This mutation appears to represent a later step in the development of this cell-type. Encodes a beta-galactosidase involved in seed coat mucilage biosynthesis. Member of Glycoside Hydrolase Fa…	T
	Pp04G033190.1	26.7	misc.oxidases - copper, flavone etc	(loc_os03g60190.1 : 178.0) no description available & (at5g01780 : 170.0) 2-oxoglutarate-dependent dioxygenase family protein; LOCATED IN: cellular_component unknown; EXPRESSED IN: 21 plant structures; EXPRESSED DURING: 11 growth stages; BEST Arabidopsis thaliana protein match is: 2-oxoglutarate-dependent dioxygenase family protein (TAIR:AT3G14160.1). & (chl4|526344 : 136.0) no description availa…	T
	Pp07G017430.1	26.7	misc.oxidases - copper, flavone etc	(at5g06580 : 836.0) Encodes a protein with glycolate dehydrogenase activity, which was shown to complement various subunits of the E. coli glycolate oxidase complex. It has not been ruled out that the enzyme might be involved in other catalytic activities in vivo.; FAD-linked oxidases family protein; FUNCTIONS IN: glycolate oxidase activity, glycolate dehydrogenase activity, D-lactate dehydrogena…	T
	Pp07G017450.1	26.7	misc.oxidases - copper, flavone etc	(at5g06580 : 838.0) Encodes a protein with glycolate dehydrogenase activity, which was shown to complement various subunits of the E. coli glycolate oxidase complex. It has not been ruled out that the enzyme might be involved in other catalytic activities in vivo.; FAD-linked oxidases family protein; FUNCTIONS IN: glycolate oxidase activity, glycolate dehydrogenase activity, D-lactate dehydrogena…	T
	Pp08G015980.1	26.7	misc.oxidases - copper, flavone etc	(at1g49670 : 728.0) molecular function has not been defined. Was shown involved in oxidative stress tolerance.; NQR; FUNCTIONS IN: oxidoreductase activity, binding, zinc ion binding, catalytic activity; INVOLVED IN: response to oxidative stress, metabolic process; LOCATED IN: mitochondrion, peroxisome; EXPRESSED IN: 24 plant structures; EXPRESSED DURING: 13 growth stages; CONTAINS InterPro DOMAIN…	T
	Pp08G015990.1	26.7	misc.oxidases - copper, flavone etc	(at1g49670 : 905.0) molecular function has not been defined. Was shown involved in oxidative stress tolerance.; NQR; FUNCTIONS IN: oxidoreductase activity, binding, zinc ion binding, catalytic activity; INVOLVED IN: response to oxidative stress, metabolic process; LOCATED IN: mitochondrion, peroxisome; EXPRESSED IN: 24 plant structures; EXPRESSED DURING: 13 growth stages; CONTAINS InterPro DOMAIN…	T
	Pp07G012360.1	26.8	misc.nitrilases, *nitrile lyases, berberine bridge enzymes, reticuline oxidases, troponine reductases	(at3g50440 : 231.0) Encodes a protein shown to have methyl jasmonate esterase activity in vitro. This protein does not act on methyl IAA, MeSA, MeGA4, or MEGA9 in vitro.; methyl esterase 10 (MES10); CONTAINS InterPro DOMAIN/s: Alpha/beta hydrolase fold-1 (InterPro:IPR000073); BEST Arabidopsis thaliana protein match is: methyl esterase 1 (TAIR:AT2G23620.1); Has 1602 Blast hits to 1600 proteins in …	T
	Pp07G012390.1	26.8	misc.nitrilases, *nitrile lyases, berberine bridge enzymes, reticuline oxidases, troponine reductases	(at2g23610 : 224.0) Encodes a protein shown to have carboxylesterase activity, methyl IAA esterase activity, and methyl jasmonate esterase activity in vitro. This protein does not act on methyl salicylate, MeGA4, or MEGA9 in vitro.; methyl esterase 3 (MES3); CONTAINS InterPro DOMAIN/s: Alpha/beta hydrolase fold-1 (InterPro:IPR000073); BEST Arabidopsis thaliana protein match is: methyl esterase 4 …	T
	Pp07G012400.1	26.8	misc.nitrilases, *nitrile lyases, berberine bridge enzymes, reticuline oxidases, troponine reductases	(at2g23610 : 205.0) Encodes a protein shown to have carboxylesterase activity, methyl IAA esterase activity, and methyl jasmonate esterase activity in vitro. This protein does not act on methyl salicylate, MeGA4, or MEGA9 in vitro.; methyl esterase 3 (MES3); CONTAINS InterPro DOMAIN/s: Alpha/beta hydrolase fold-1 (InterPro:IPR000073); BEST Arabidopsis thaliana protein match is: methyl esterase 4 …	T
	Pp07G012420.1	26.8	misc.nitrilases, *nitrile lyases, berberine bridge enzymes, reticuline oxidases, troponine reductases	(at2g23610 : 211.0) Encodes a protein shown to have carboxylesterase activity, methyl IAA esterase activity, and methyl jasmonate esterase activity in vitro. This protein does not act on methyl salicylate, MeGA4, or MEGA9 in vitro.; methyl esterase 3 (MES3); CONTAINS InterPro DOMAIN/s: Alpha/beta hydrolase fold-1 (InterPro:IPR000073); BEST Arabidopsis thaliana protein match is: methyl esterase 4 …	T
	Pp07G012430.1	26.8	misc.nitrilases, *nitrile lyases, berberine bridge enzymes, reticuline oxidases, troponine reductases	(loc_os01g57770.1 : 209.0) no description available & (at2g23610 : 188.0) Encodes a protein shown to have carboxylesterase activity, methyl IAA esterase activity, and methyl jasmonate esterase activity in vitro. This protein does not act on methyl salicylate, MeGA4, or MEGA9 in vitro.; methyl esterase 3 (MES3); CONTAINS InterPro DOMAIN/s: Alpha/beta hydrolase fold-1 (InterPro:IPR000073); BEST Ara…	T
	Pp07G012460.1	26.8	misc.nitrilases, *nitrile lyases, berberine bridge enzymes, reticuline oxidases, troponine reductases	(loc_os01g57770.1 : 211.0) no description available & (at2g23610 : 194.0) Encodes a protein shown to have carboxylesterase activity, methyl IAA esterase activity, and methyl jasmonate esterase activity in vitro. This protein does not act on methyl salicylate, MeGA4, or MEGA9 in vitro.; methyl esterase 3 (MES3); CONTAINS InterPro DOMAIN/s: Alpha/beta hydrolase fold-1 (InterPro:IPR000073); BEST Ara…	T
	Pp07G012470.1	26.8	misc.nitrilases, *nitrile lyases, berberine bridge enzymes, reticuline oxidases, troponine reductases	(at2g23610 : 201.0) Encodes a protein shown to have carboxylesterase activity, methyl IAA esterase activity, and methyl jasmonate esterase activity in vitro. This protein does not act on methyl salicylate, MeGA4, or MEGA9 in vitro.; methyl esterase 3 (MES3); CONTAINS InterPro DOMAIN/s: Alpha/beta hydrolase fold-1 (InterPro:IPR000073); BEST Arabidopsis thaliana protein match is: methyl esterase 4 …	T
	Pp08G015190.1	26.8	misc.nitrilases, *nitrile lyases, berberine bridge enzymes, reticuline oxidases, troponine reductases	(q43360|pir7b_orysa : 181.0) Esterase PIR7B (EC 3.1.-.-) - Oryza sativa (Rice) & (loc_os01g70850.1 : 181.0) no description available & (at2g23590 : 179.0) Encodes a protein shown to have carboxylesterase activity in vitro. It has similarity to the SABP2 methyl salicylate esterase from tobacco. This protein does not act on methyl IAA, methyl JA, MeSA, MeGA4, or MEGA9 in vitro.; methyl esterase 8 (…	T
	Pp08G015220.1	26.8	misc.nitrilases, *nitrile lyases, berberine bridge enzymes, reticuline oxidases, troponine reductases	(q43360|pir7b_orysa : 140.0) Esterase PIR7B (EC 3.1.-.-) - Oryza sativa (Rice) & (loc_os01g70850.1 : 140.0) no description available & (at2g23590 : 139.0) Encodes a protein shown to have carboxylesterase activity in vitro. It has similarity to the SABP2 methyl salicylate esterase from tobacco. This protein does not act on methyl IAA, methyl JA, MeSA, MeGA4, or MEGA9 in vitro.; methyl esterase 8 (…	T
	Pp05G010100.1	26.8	misc.nitrilases, *nitrile lyases, berberine bridge enzymes, reticuline oxidases, troponine reductases	(at5g07360 : 367.0) Amidase family protein; FUNCTIONS IN: amidase activity, carbon-nitrogen ligase activity, with glutamine as amido-N-donor; EXPRESSED IN: 22 plant structures; EXPRESSED DURING: 13 growth stages; CONTAINS InterPro DOMAIN/s: Amidase (InterPro:IPR000120); BEST Arabidopsis thaliana protein match is: Amidase family protein (TAIR:AT3G25660.1); Has 19044 Blast hits to 19036 proteins in…	T
	Pp05G010110.1	26.8	misc.nitrilases, *nitrile lyases, berberine bridge enzymes, reticuline oxidases, troponine reductases	(at5g07360 : 373.0) Amidase family protein; FUNCTIONS IN: amidase activity, carbon-nitrogen ligase activity, with glutamine as amido-N-donor; EXPRESSED IN: 22 plant structures; EXPRESSED DURING: 13 growth stages; CONTAINS InterPro DOMAIN/s: Amidase (InterPro:IPR000120); BEST Arabidopsis thaliana protein match is: Amidase family protein (TAIR:AT3G25660.1); Has 19044 Blast hits to 19036 proteins in…	T
	Pp01G020090.1	26.9	misc.glutathione S transferases	(p25317|gstxa_tobac : 231.0) Probable glutathione S-transferase parA (EC 2.5.1.18) (Auxin-regulated protein parA) (STR246C protein) - Nicotiana tabacum (Common tobacco) & (at1g78380 : 207.0) Encodes a glutathione transferase that is a member of Tau GST gene family. Expression is induced by drought stress, oxidative stress, and high doses of auxin and cytokinin. naming convention according to Wagn…	T
	Pp04G013710.1	26.9	misc.glutathione S transferases	(p49332|gstxc_tobac : 282.0) Probable glutathione S-transferase parC (EC 2.5.1.18) (Auxin-regulated protein parC) - Nicotiana tabacum (Common tobacco) & (at1g78380 : 255.0) Encodes a glutathione transferase that is a member of Tau GST gene family. Expression is induced by drought stress, oxidative stress, and high doses of auxin and cytokinin. naming convention according to Wagner et al. (2002) T…	T
	Pp04G013720.1	26.9	misc.glutathione S transferases	(p49332|gstxc_tobac : 313.0) Probable glutathione S-transferase parC (EC 2.5.1.18) (Auxin-regulated protein parC) - Nicotiana tabacum (Common tobacco) & (at1g17180 : 290.0) Encodes glutathione transferase belonging to the tau class of GSTs. Naming convention according to Wagner et al. (2002).; glutathione S-transferase TAU 25 (GSTU25); CONTAINS InterPro DOMAIN/s: Thioredoxin fold (InterPro:IPR012…	T
	Pp04G013730.1	26.9	misc.glutathione S transferases	(p49332|gstxc_tobac : 300.0) Probable glutathione S-transferase parC (EC 2.5.1.18) (Auxin-regulated protein parC) - Nicotiana tabacum (Common tobacco) & (at1g78380 : 276.0) Encodes a glutathione transferase that is a member of Tau GST gene family. Expression is induced by drought stress, oxidative stress, and high doses of auxin and cytokinin. naming convention according to Wagner et al. (2002) T…	T
	Pp04G013740.1	26.9	misc.glutathione S transferases	(p49332|gstxc_tobac : 307.0) Probable glutathione S-transferase parC (EC 2.5.1.18) (Auxin-regulated protein parC) - Nicotiana tabacum (Common tobacco) & (at1g17180 : 284.0) Encodes glutathione transferase belonging to the tau class of GSTs. Naming convention according to Wagner et al. (2002).; glutathione S-transferase TAU 25 (GSTU25); CONTAINS InterPro DOMAIN/s: Thioredoxin fold (InterPro:IPR012…	T
	Pp04G013750.1	26.9	misc.glutathione S transferases	(p49332|gstxc_tobac : 309.0) Probable glutathione S-transferase parC (EC 2.5.1.18) (Auxin-regulated protein parC) - Nicotiana tabacum (Common tobacco) & (at1g78380 : 299.0) Encodes a glutathione transferase that is a member of Tau GST gene family. Expression is induced by drought stress, oxidative stress, and high doses of auxin and cytokinin. naming convention according to Wagner et al. (2002) T…	T
	Pp04G013760.1	26.9	misc.glutathione S transferases	(q03666|gstx4_tobac : 328.0) Probable glutathione S-transferase (EC 2.5.1.18) (Auxin-induced protein PCNT107) - Nicotiana tabacum (Common tobacco) & (at1g78380 : 308.0) Encodes a glutathione transferase that is a member of Tau GST gene family. Expression is induced by drought stress, oxidative stress, and high doses of auxin and cytokinin. naming convention according to Wagner et al. (2002) The e…	T
	Pp04G013770.1	26.9	misc.glutathione S transferases	(q03666|gstx4_tobac : 303.0) Probable glutathione S-transferase (EC 2.5.1.18) (Auxin-induced protein PCNT107) - Nicotiana tabacum (Common tobacco) & (at1g78380 : 292.0) Encodes a glutathione transferase that is a member of Tau GST gene family. Expression is induced by drought stress, oxidative stress, and high doses of auxin and cytokinin. naming convention according to Wagner et al. (2002) The e…	T
	Pp04G013780.1	26.9	misc.glutathione S transferases	(q03666|gstx4_tobac : 233.0) Probable glutathione S-transferase (EC 2.5.1.18) (Auxin-induced protein PCNT107) - Nicotiana tabacum (Common tobacco) & (at1g78380 : 228.0) Encodes a glutathione transferase that is a member of Tau GST gene family. Expression is induced by drought stress, oxidative stress, and high doses of auxin and cytokinin. naming convention according to Wagner et al. (2002) The e…	T
	Pp04G013790.1	26.9	misc.glutathione S transferases	(q03666|gstx4_tobac : 326.0) Probable glutathione S-transferase (EC 2.5.1.18) (Auxin-induced protein PCNT107) - Nicotiana tabacum (Common tobacco) & (at1g78380 : 307.0) Encodes a glutathione transferase that is a member of Tau GST gene family. Expression is induced by drought stress, oxidative stress, and high doses of auxin and cytokinin. naming convention according to Wagner et al. (2002) The e…	T
	Pp04G013800.1	26.9	misc.glutathione S transferases	(p49332|gstxc_tobac : 335.0) Probable glutathione S-transferase parC (EC 2.5.1.18) (Auxin-regulated protein parC) - Nicotiana tabacum (Common tobacco) & (at1g78380 : 318.0) Encodes a glutathione transferase that is a member of Tau GST gene family. Expression is induced by drought stress, oxidative stress, and high doses of auxin and cytokinin. naming convention according to Wagner et al. (2002) T…	T
	Pp04G013820.1	26.9	misc.glutathione S transferases	(q03666|gstx4_tobac : 355.0) Probable glutathione S-transferase (EC 2.5.1.18) (Auxin-induced protein PCNT107) - Nicotiana tabacum (Common tobacco) & (at1g78380 : 336.0) Encodes a glutathione transferase that is a member of Tau GST gene family. Expression is induced by drought stress, oxidative stress, and high doses of auxin and cytokinin. naming convention according to Wagner et al. (2002) The e…	T
	Pp04G013850.1	26.9	misc.glutathione S transferases	(p49332|gstxc_tobac : 291.0) Probable glutathione S-transferase parC (EC 2.5.1.18) (Auxin-regulated protein parC) - Nicotiana tabacum (Common tobacco) & (at1g17180 : 283.0) Encodes glutathione transferase belonging to the tau class of GSTs. Naming convention according to Wagner et al. (2002).; glutathione S-transferase TAU 25 (GSTU25); CONTAINS InterPro DOMAIN/s: Thioredoxin fold (InterPro:IPR012…	T
	Pp04G018910.1	26.1	misc.cytochrome P450	(p37117|c71a4_solme : 424.0) Cytochrome P450 71A4 (EC 1.14.-.-) (CYPLXXIA4) (P-450EG2) - Solanum melongena (Eggplant) (Aubergine) & (at3g48280 : 420.0) putative cytochrome P450; "cytochrome P450, family 71, subfamily A, polypeptide 25" (CYP71A25); FUNCTIONS IN: electron carrier activity, monooxygenase activity, iron ion binding, oxygen binding, heme binding; INVOLVED IN: oxidation reduction; CONT…	T
	Pp04G019050.1	26.1	misc.cytochrome P450	(at3g48280 : 201.0) putative cytochrome P450; "cytochrome P450, family 71, subfamily A, polypeptide 25" (CYP71A25); FUNCTIONS IN: electron carrier activity, monooxygenase activity, iron ion binding, oxygen binding, heme binding; INVOLVED IN: oxidation reduction; CONTAINS InterPro DOMAIN/s: Cytochrome P450 (InterPro:IPR001128), Cytochrome P450, conserved site (InterPro:IPR017972), Cytochrome P450,…	T
	Pp04G019150.1	26.1	misc.cytochrome P450	(at3g48280 : 223.0) putative cytochrome P450; "cytochrome P450, family 71, subfamily A, polypeptide 25" (CYP71A25); FUNCTIONS IN: electron carrier activity, monooxygenase activity, iron ion binding, oxygen binding, heme binding; INVOLVED IN: oxidation reduction; CONTAINS InterPro DOMAIN/s: Cytochrome P450 (InterPro:IPR001128), Cytochrome P450, conserved site (InterPro:IPR017972), Cytochrome P450,…	T
	Pp04G019160.1	26.1	misc.cytochrome P450	(p37117|c71a4_solme : 175.0) Cytochrome P450 71A4 (EC 1.14.-.-) (CYPLXXIA4) (P-450EG2) - Solanum melongena (Eggplant) (Aubergine) & (at3g48280 : 168.0) putative cytochrome P450; "cytochrome P450, family 71, subfamily A, polypeptide 25" (CYP71A25); FUNCTIONS IN: electron carrier activity, monooxygenase activity, iron ion binding, oxygen binding, heme binding; INVOLVED IN: oxidation reduction; CONT…	T
	Pp04G019200.1	26.1	misc.cytochrome P450	(at3g48270 : 385.0) putative cytochrome P450; "cytochrome P450, family 71, subfamily A, polypeptide 26" (CYP71A26); FUNCTIONS IN: electron carrier activity, monooxygenase activity, iron ion binding, oxygen binding, heme binding; INVOLVED IN: oxidation reduction; CONTAINS InterPro DOMAIN/s: Cytochrome P450 (InterPro:IPR001128), Cytochrome P450, conserved site (InterPro:IPR017972), Cytochrome P450,…	T
	Pp04G021840.1	26.1	misc.cytochrome P450	(at5g24960 : 196.0) putative cytochrome P450; "cytochrome P450, family 71, subfamily A, polypeptide 14" (CYP71A14); FUNCTIONS IN: electron carrier activity, monooxygenase activity, iron ion binding, oxygen binding, heme binding; INVOLVED IN: oxidation reduction; LOCATED IN: endomembrane system; CONTAINS InterPro DOMAIN/s: Cytochrome P450 (InterPro:IPR001128), Cytochrome P450, conserved site (Inte…	T
	Pp04G021860.1	26.1	misc.cytochrome P450	(at5g24960 : 196.0) putative cytochrome P450; "cytochrome P450, family 71, subfamily A, polypeptide 14" (CYP71A14); FUNCTIONS IN: electron carrier activity, monooxygenase activity, iron ion binding, oxygen binding, heme binding; INVOLVED IN: oxidation reduction; LOCATED IN: endomembrane system; CONTAINS InterPro DOMAIN/s: Cytochrome P450 (InterPro:IPR001128), Cytochrome P450, conserved site (Inte…	T
	Pp04G023710.1	26.1	misc.cytochrome P450	(p37117|c71a4_solme : 317.0) Cytochrome P450 71A4 (EC 1.14.-.-) (CYPLXXIA4) (P-450EG2) - Solanum melongena (Eggplant) (Aubergine) & (at3g48280 : 305.0) putative cytochrome P450; "cytochrome P450, family 71, subfamily A, polypeptide 25" (CYP71A25); FUNCTIONS IN: electron carrier activity, monooxygenase activity, iron ion binding, oxygen binding, heme binding; INVOLVED IN: oxidation reduction; CONT…	T
	Pp05G007770.2	26.1	misc.cytochrome P450	(p37117|c71a4_solme : 504.0) Cytochrome P450 71A4 (EC 1.14.-.-) (CYPLXXIA4) (P-450EG2) - Solanum melongena (Eggplant) (Aubergine) & (at3g48310 : 501.0) putative cytochrome P450; "cytochrome P450, family 71, subfamily A, polypeptide 22" (CYP71A22); FUNCTIONS IN: electron carrier activity, monooxygenase activity, iron ion binding, oxygen binding, heme binding; INVOLVED IN: oxidation reduction; LOCA…	T
	Pp05G007800.1	26.1	misc.cytochrome P450	(o81970|c71a9_soybn : 535.0) Cytochrome P450 71A9 (EC 1.14.-.-) (P450 CP1) - Glycine max (Soybean) & (at3g26210 : 384.0) putative cytochrome P450; "cytochrome P450, family 71, subfamily B, polypeptide 23" (CYP71B23); FUNCTIONS IN: electron carrier activity, monooxygenase activity, iron ion binding, oxygen binding, heme binding; INVOLVED IN: oxidation reduction; LOCATED IN: endomembrane system; EX…	T
	Pp05G007810.1	26.1	misc.cytochrome P450	(o81970|c71a9_soybn : 543.0) Cytochrome P450 71A9 (EC 1.14.-.-) (P450 CP1) - Glycine max (Soybean) & (at3g26200 : 381.0) putative cytochrome P450; "cytochrome P450, family 71, subfamily B, polypeptide 22" (CYP71B22); FUNCTIONS IN: electron carrier activity, monooxygenase activity, iron ion binding, oxygen binding, heme binding; INVOLVED IN: oxidation reduction; EXPRESSED IN: 15 plant structures; …	T
	Pp07G005860.1	26.1	misc.cytochrome P450	(p37117|c71a4_solme : 125.0) Cytochrome P450 71A4 (EC 1.14.-.-) (CYPLXXIA4) (P-450EG2) - Solanum melongena (Eggplant) (Aubergine) & (at3g48280 : 122.0) putative cytochrome P450; "cytochrome P450, family 71, subfamily A, polypeptide 25" (CYP71A25); FUNCTIONS IN: electron carrier activity, monooxygenase activity, iron ion binding, oxygen binding, heme binding; INVOLVED IN: oxidation reduction; CONT…	T
	Pp01G029080.1	26.1	misc.cytochrome P450	(at2g45550 : 456.0) member of CYP76C; "cytochrome P450, family 76, subfamily C, polypeptide 4" (CYP76C4); FUNCTIONS IN: electron carrier activity, monooxygenase activity, iron ion binding, oxygen binding, heme binding; INVOLVED IN: oxidation reduction; EXPRESSED IN: stem, root, carpel; EXPRESSED DURING: 4 anthesis; CONTAINS InterPro DOMAIN/s: Cytochrome P450 (InterPro:IPR001128), Cytochrome P450,…	T
	Pp01G029190.1	26.1	misc.cytochrome P450	(at2g45550 : 430.0) member of CYP76C; "cytochrome P450, family 76, subfamily C, polypeptide 4" (CYP76C4); FUNCTIONS IN: electron carrier activity, monooxygenase activity, iron ion binding, oxygen binding, heme binding; INVOLVED IN: oxidation reduction; EXPRESSED IN: stem, root, carpel; EXPRESSED DURING: 4 anthesis; CONTAINS InterPro DOMAIN/s: Cytochrome P450 (InterPro:IPR001128), Cytochrome P450,…	T
	Pp01G029220.1	26.1	misc.cytochrome P450	(at2g45550 : 430.0) member of CYP76C; "cytochrome P450, family 76, subfamily C, polypeptide 4" (CYP76C4); FUNCTIONS IN: electron carrier activity, monooxygenase activity, iron ion binding, oxygen binding, heme binding; INVOLVED IN: oxidation reduction; EXPRESSED IN: stem, root, carpel; EXPRESSED DURING: 4 anthesis; CONTAINS InterPro DOMAIN/s: Cytochrome P450 (InterPro:IPR001128), Cytochrome P450,…	T
	Pp01G029250.1	26.1	misc.cytochrome P450	(at2g45550 : 431.0) member of CYP76C; "cytochrome P450, family 76, subfamily C, polypeptide 4" (CYP76C4); FUNCTIONS IN: electron carrier activity, monooxygenase activity, iron ion binding, oxygen binding, heme binding; INVOLVED IN: oxidation reduction; EXPRESSED IN: stem, root, carpel; EXPRESSED DURING: 4 anthesis; CONTAINS InterPro DOMAIN/s: Cytochrome P450 (InterPro:IPR001128), Cytochrome P450,…	T
	Pp01G029290.1	26.1	misc.cytochrome P450	(loc_os03g14400.1 : 424.0) no description available & (at2g45550 : 419.0) member of CYP76C; "cytochrome P450, family 76, subfamily C, polypeptide 4" (CYP76C4); FUNCTIONS IN: electron carrier activity, monooxygenase activity, iron ion binding, oxygen binding, heme binding; INVOLVED IN: oxidation reduction; EXPRESSED IN: stem, root, carpel; EXPRESSED DURING: 4 anthesis; CONTAINS InterPro DOMAIN/s: …	T
	Pp01G029450.1	26.1	misc.cytochrome P450	(at2g45550 : 414.0) member of CYP76C; "cytochrome P450, family 76, subfamily C, polypeptide 4" (CYP76C4); FUNCTIONS IN: electron carrier activity, monooxygenase activity, iron ion binding, oxygen binding, heme binding; INVOLVED IN: oxidation reduction; EXPRESSED IN: stem, root, carpel; EXPRESSED DURING: 4 anthesis; CONTAINS InterPro DOMAIN/s: Cytochrome P450 (InterPro:IPR001128), Cytochrome P450,…	T
	Pp01G029480.1	26.1	misc.cytochrome P450	(loc_os03g14400.1 : 414.0) no description available & (at2g45550 : 409.0) member of CYP76C; "cytochrome P450, family 76, subfamily C, polypeptide 4" (CYP76C4); FUNCTIONS IN: electron carrier activity, monooxygenase activity, iron ion binding, oxygen binding, heme binding; INVOLVED IN: oxidation reduction; EXPRESSED IN: stem, root, carpel; EXPRESSED DURING: 4 anthesis; CONTAINS InterPro DOMAIN/s: …	T
	Pp02G002170.1	26.1	misc.cytochrome P450	(at2g45550 : 454.0) member of CYP76C; "cytochrome P450, family 76, subfamily C, polypeptide 4" (CYP76C4); FUNCTIONS IN: electron carrier activity, monooxygenase activity, iron ion binding, oxygen binding, heme binding; INVOLVED IN: oxidation reduction; EXPRESSED IN: stem, root, carpel; EXPRESSED DURING: 4 anthesis; CONTAINS InterPro DOMAIN/s: Cytochrome P450 (InterPro:IPR001128), Cytochrome P450,…	T
	Pp05G015300.1	26.1	misc.cytochrome P450	(at2g45550 : 459.0) member of CYP76C; "cytochrome P450, family 76, subfamily C, polypeptide 4" (CYP76C4); FUNCTIONS IN: electron carrier activity, monooxygenase activity, iron ion binding, oxygen binding, heme binding; INVOLVED IN: oxidation reduction; EXPRESSED IN: stem, root, carpel; EXPRESSED DURING: 4 anthesis; CONTAINS InterPro DOMAIN/s: Cytochrome P450 (InterPro:IPR001128), Cytochrome P450,…	T
	Pp05G015950.1	26.1	misc.cytochrome P450	(at4g12300 : 406.0) member of CYP706A; "cytochrome P450, family 706, subfamily A, polypeptide 4" (CYP706A4); FUNCTIONS IN: electron carrier activity, monooxygenase activity, iron ion binding, oxygen binding, heme binding; INVOLVED IN: oxidation reduction; LOCATED IN: cellular_component unknown; EXPRESSED IN: 22 plant structures; EXPRESSED DURING: 11 growth stages; CONTAINS InterPro DOMAIN/s: Cyto…	T
	Pp05G015970.1	26.1	misc.cytochrome P450	(loc_os01g50490.1 : 290.0) no description available & (at4g12300 : 281.0) member of CYP706A; "cytochrome P450, family 706, subfamily A, polypeptide 4" (CYP706A4); FUNCTIONS IN: electron carrier activity, monooxygenase activity, iron ion binding, oxygen binding, heme binding; INVOLVED IN: oxidation reduction; LOCATED IN: cellular_component unknown; EXPRESSED IN: 22 plant structures; EXPRESSED DURI…	T
	Pp05G015980.1	26.1	misc.cytochrome P450	(at4g12300 : 431.0) member of CYP706A; "cytochrome P450, family 706, subfamily A, polypeptide 4" (CYP706A4); FUNCTIONS IN: electron carrier activity, monooxygenase activity, iron ion binding, oxygen binding, heme binding; INVOLVED IN: oxidation reduction; LOCATED IN: cellular_component unknown; EXPRESSED IN: 22 plant structures; EXPRESSED DURING: 11 growth stages; CONTAINS InterPro DOMAIN/s: Cyto…	T
	Pp05G016070.1	26.1	misc.cytochrome P450	(loc_os01g50490.1 : 182.0) no description available & (at4g12300 : 172.0) member of CYP706A; "cytochrome P450, family 706, subfamily A, polypeptide 4" (CYP706A4); FUNCTIONS IN: electron carrier activity, monooxygenase activity, iron ion binding, oxygen binding, heme binding; INVOLVED IN: oxidation reduction; LOCATED IN: cellular_component unknown; EXPRESSED IN: 22 plant structures; EXPRESSED DURI…	T
	Pp05G016100.1	26.1	misc.cytochrome P450	(at4g12300 : 275.0) member of CYP706A; "cytochrome P450, family 706, subfamily A, polypeptide 4" (CYP706A4); FUNCTIONS IN: electron carrier activity, monooxygenase activity, iron ion binding, oxygen binding, heme binding; INVOLVED IN: oxidation reduction; LOCATED IN: cellular_component unknown; EXPRESSED IN: 22 plant structures; EXPRESSED DURING: 11 growth stages; CONTAINS InterPro DOMAIN/s: Cyto…	T
	Pp05G016110.1	26.1	misc.cytochrome P450	(at4g12320 : 538.0) member of CYP706A; "cytochrome P450, family 706, subfamily A, polypeptide 6" (CYP706A6); FUNCTIONS IN: electron carrier activity, monooxygenase activity, iron ion binding, oxygen binding, heme binding; INVOLVED IN: oxidation reduction; LOCATED IN: endomembrane system; CONTAINS InterPro DOMAIN/s: Cytochrome P450 (InterPro:IPR001128), Cytochrome P450, conserved site (InterPro:IP…	T
	Pp05G016150.1	26.1	misc.cytochrome P450	(at5g44620 : 162.0) member of CYP706A; "cytochrome P450, family 706, subfamily A, polypeptide 3" (CYP706A3); FUNCTIONS IN: electron carrier activity, monooxygenase activity, iron ion binding, oxygen binding, heme binding; INVOLVED IN: oxidation reduction; LOCATED IN: cellular_component unknown; EXPRESSED IN: 13 plant structures; EXPRESSED DURING: 7 growth stages; CONTAINS InterPro DOMAIN/s: Cytoc…	T
	Pp05G016190.2	26.1	misc.cytochrome P450	(at4g12300 : 602.0) member of CYP706A; "cytochrome P450, family 706, subfamily A, polypeptide 4" (CYP706A4); FUNCTIONS IN: electron carrier activity, monooxygenase activity, iron ion binding, oxygen binding, heme binding; INVOLVED IN: oxidation reduction; LOCATED IN: cellular_component unknown; EXPRESSED IN: 22 plant structures; EXPRESSED DURING: 11 growth stages; CONTAINS InterPro DOMAIN/s: Cyto…	T
	Pp05G016900.1	26.1	misc.cytochrome P450	(at4g12330 : 283.0) member of CYP706A; "cytochrome P450, family 706, subfamily A, polypeptide 7" (CYP706A7); FUNCTIONS IN: electron carrier activity, monooxygenase activity, iron ion binding, oxygen binding, heme binding; INVOLVED IN: oxidation reduction; LOCATED IN: cellular_component unknown; EXPRESSED IN: root; CONTAINS InterPro DOMAIN/s: Cytochrome P450 (InterPro:IPR001128), Cytochrome P450, …	T
	Pp02G022250.1	26.1	misc.cytochrome P450	(at2g45510 : 653.0) member of CYP704A; "cytochrome P450, family 704, subfamily A, polypeptide 2" (CYP704A2); FUNCTIONS IN: electron carrier activity, monooxygenase activity, iron ion binding, oxygen binding, heme binding; INVOLVED IN: oxidation reduction; LOCATED IN: endoplasmic reticulum; EXPRESSED IN: callus; CONTAINS InterPro DOMAIN/s: Cytochrome P450 (InterPro:IPR001128), Cytochrome P450, E-c…	T
	Pp02G022260.1	26.1	misc.cytochrome P450	(at2g45510 : 644.0) member of CYP704A; "cytochrome P450, family 704, subfamily A, polypeptide 2" (CYP704A2); FUNCTIONS IN: electron carrier activity, monooxygenase activity, iron ion binding, oxygen binding, heme binding; INVOLVED IN: oxidation reduction; LOCATED IN: endoplasmic reticulum; EXPRESSED IN: callus; CONTAINS InterPro DOMAIN/s: Cytochrome P450 (InterPro:IPR001128), Cytochrome P450, E-c…	T
	Pp02G022280.1	26.1	misc.cytochrome P450	(at2g45510 : 631.0) member of CYP704A; "cytochrome P450, family 704, subfamily A, polypeptide 2" (CYP704A2); FUNCTIONS IN: electron carrier activity, monooxygenase activity, iron ion binding, oxygen binding, heme binding; INVOLVED IN: oxidation reduction; LOCATED IN: endoplasmic reticulum; EXPRESSED IN: callus; CONTAINS InterPro DOMAIN/s: Cytochrome P450 (InterPro:IPR001128), Cytochrome P450, E-c…	T
	Pp02G022290.1	26.1	misc.cytochrome P450	(at2g45510 : 642.0) member of CYP704A; "cytochrome P450, family 704, subfamily A, polypeptide 2" (CYP704A2); FUNCTIONS IN: electron carrier activity, monooxygenase activity, iron ion binding, oxygen binding, heme binding; INVOLVED IN: oxidation reduction; LOCATED IN: endoplasmic reticulum; EXPRESSED IN: callus; CONTAINS InterPro DOMAIN/s: Cytochrome P450 (InterPro:IPR001128), Cytochrome P450, E-c…	T
	Pp08G005970.1	26.1	misc.cytochrome P450	(at5g09970 : 624.0) member of CYP78A; "cytochrome P450, family 78, subfamily A, polypeptide 7" (CYP78A7); FUNCTIONS IN: electron carrier activity, monooxygenase activity, iron ion binding, oxygen binding, heme binding; INVOLVED IN: regulation of meristem growth; EXPRESSED IN: embryo, leaf primordium, shoot lateral meristem, flower, seed; EXPRESSED DURING: F mature embryo stage, petal differentiat…	T
	Pp08G005980.1	26.1	misc.cytochrome P450	(at5g09970 : 291.0) member of CYP78A; "cytochrome P450, family 78, subfamily A, polypeptide 7" (CYP78A7); FUNCTIONS IN: electron carrier activity, monooxygenase activity, iron ion binding, oxygen binding, heme binding; INVOLVED IN: regulation of meristem growth; EXPRESSED IN: embryo, leaf primordium, shoot lateral meristem, flower, seed; EXPRESSED DURING: F mature embryo stage, petal differentiat…	T
	Pp05G000170.2	26.11	misc.alcohol dehydrogenases	(at5g24760 : 618.0) GroES-like zinc-binding dehydrogenase family protein; FUNCTIONS IN: oxidoreductase activity, zinc ion binding; INVOLVED IN: oxidation reduction; EXPRESSED IN: 22 plant structures; EXPRESSED DURING: 13 growth stages; CONTAINS InterPro DOMAIN/s: GroES-like (InterPro:IPR011032), Alcohol dehydrogenase GroES-like (InterPro:IPR013154), Alcohol dehydrogenase, zinc-containing, conserv…	T
	Pp06G039320.1	26.11	misc.alcohol dehydrogenases	(at5g24760 : 373.0) GroES-like zinc-binding dehydrogenase family protein; FUNCTIONS IN: oxidoreductase activity, zinc ion binding; INVOLVED IN: oxidation reduction; EXPRESSED IN: 22 plant structures; EXPRESSED DURING: 13 growth stages; CONTAINS InterPro DOMAIN/s: GroES-like (InterPro:IPR011032), Alcohol dehydrogenase GroES-like (InterPro:IPR013154), Alcohol dehydrogenase, zinc-containing, conserv…	T
	Pp08G024200.1	26.11	misc.alcohol dehydrogenases	(at5g43940 : 730.0) Encodes a glutathione-dependent formaldehyde dehydrogenase (also known as class III type alcohol dehydrogenase) reduces S-nitrosoglutathione (GSNO), the condensation product of glutathione and NO, that is a naturally occurring NO reservoir and also a reactive nitrogen intermediate. Gene expression is reduced by wounding and induced by salicylic acid. Is required for the acclim…	T
	Pp02G002430.1	26.11.1	misc.alcohol dehydrogenases.cinnamyl alcohol dehydrogenase	(at5g19440 : 434.0) similar to Eucalyptus gunnii alcohol dehydrogenase of unknown physiological function (GI:1143445), apple tree, PIR:T16995; NOT a cinnamyl-alcohol dehydrogenase; NAD(P)-binding Rossmann-fold superfamily protein; FUNCTIONS IN: alcohol dehydrogenase (NAD) activity; INVOLVED IN: response to salt stress; LOCATED IN: plasma membrane; EXPRESSED IN: 25 plant structures; EXPRESSED DURI…	T
	Pp02G002440.1	26.11.1	misc.alcohol dehydrogenases.cinnamyl alcohol dehydrogenase	(at5g19440 : 430.0) similar to Eucalyptus gunnii alcohol dehydrogenase of unknown physiological function (GI:1143445), apple tree, PIR:T16995; NOT a cinnamyl-alcohol dehydrogenase; NAD(P)-binding Rossmann-fold superfamily protein; FUNCTIONS IN: alcohol dehydrogenase (NAD) activity; INVOLVED IN: response to salt stress; LOCATED IN: plasma membrane; EXPRESSED IN: 25 plant structures; EXPRESSED DURI…	T
	Pp02G002450.1	26.11.1	misc.alcohol dehydrogenases.cinnamyl alcohol dehydrogenase	(at5g19440 : 236.0) similar to Eucalyptus gunnii alcohol dehydrogenase of unknown physiological function (GI:1143445), apple tree, PIR:T16995; NOT a cinnamyl-alcohol dehydrogenase; NAD(P)-binding Rossmann-fold superfamily protein; FUNCTIONS IN: alcohol dehydrogenase (NAD) activity; INVOLVED IN: response to salt stress; LOCATED IN: plasma membrane; EXPRESSED IN: 25 plant structures; EXPRESSED DURI…	T
	Pp02G002460.1	26.11.1	misc.alcohol dehydrogenases.cinnamyl alcohol dehydrogenase	(at5g19440 : 412.0) similar to Eucalyptus gunnii alcohol dehydrogenase of unknown physiological function (GI:1143445), apple tree, PIR:T16995; NOT a cinnamyl-alcohol dehydrogenase; NAD(P)-binding Rossmann-fold superfamily protein; FUNCTIONS IN: alcohol dehydrogenase (NAD) activity; INVOLVED IN: response to salt stress; LOCATED IN: plasma membrane; EXPRESSED IN: 25 plant structures; EXPRESSED DURI…	T
	Pp02G002470.1	26.11.1	misc.alcohol dehydrogenases.cinnamyl alcohol dehydrogenase	(at5g19440 : 423.0) similar to Eucalyptus gunnii alcohol dehydrogenase of unknown physiological function (GI:1143445), apple tree, PIR:T16995; NOT a cinnamyl-alcohol dehydrogenase; NAD(P)-binding Rossmann-fold superfamily protein; FUNCTIONS IN: alcohol dehydrogenase (NAD) activity; INVOLVED IN: response to salt stress; LOCATED IN: plasma membrane; EXPRESSED IN: 25 plant structures; EXPRESSED DURI…	T
	Pp02G002490.1	26.11.1	misc.alcohol dehydrogenases.cinnamyl alcohol dehydrogenase	(at1g51410 : 469.0) similar to Eucalyptus gunnii alcohol dehydrogenase of unknown physiological function (GI:1143445), apple tree, PIR:T16995; NOT a cinnamyl-alcohol dehydrogenase; NAD(P)-binding Rossmann-fold superfamily protein; FUNCTIONS IN: alcohol dehydrogenase (NAD) activity; INVOLVED IN: cellular metabolic process, metabolic process; LOCATED IN: cellular_component unknown; EXPRESSED IN: 6 …	T
	Pp04G025650.1	26.11.1	misc.alcohol dehydrogenases.cinnamyl alcohol dehydrogenase	(at1g51410 : 536.0) similar to Eucalyptus gunnii alcohol dehydrogenase of unknown physiological function (GI:1143445), apple tree, PIR:T16995; NOT a cinnamyl-alcohol dehydrogenase; NAD(P)-binding Rossmann-fold superfamily protein; FUNCTIONS IN: alcohol dehydrogenase (NAD) activity; INVOLVED IN: cellular metabolic process, metabolic process; LOCATED IN: cellular_component unknown; EXPRESSED IN: 6 …	T
	Pp06G040410.1	26.12	misc.peroxidases	(p11965|perx_tobac : 379.0) Lignin-forming anionic peroxidase precursor (EC 1.11.1.7) (TOPA) - Nicotiana tabacum (Common tobacco) & (at5g06720 : 372.0) peroxidase 2 (PA2); FUNCTIONS IN: peroxidase activity, heme binding; INVOLVED IN: oxidation reduction, response to oxidative stress; LOCATED IN: endomembrane system; EXPRESSED IN: 21 plant structures; EXPRESSED DURING: 11 growth stages; CONTAINS I…	T
	Pp06G040420.1	26.12	misc.peroxidases	(p11965|perx_tobac : 382.0) Lignin-forming anionic peroxidase precursor (EC 1.11.1.7) (TOPA) - Nicotiana tabacum (Common tobacco) & (at5g06720 : 371.0) peroxidase 2 (PA2); FUNCTIONS IN: peroxidase activity, heme binding; INVOLVED IN: oxidation reduction, response to oxidative stress; LOCATED IN: endomembrane system; EXPRESSED IN: 21 plant structures; EXPRESSED DURING: 11 growth stages; CONTAINS I…	T
	Pp06G040430.1	26.12	misc.peroxidases	(at5g06720 : 395.0) peroxidase 2 (PA2); FUNCTIONS IN: peroxidase activity, heme binding; INVOLVED IN: oxidation reduction, response to oxidative stress; LOCATED IN: endomembrane system; EXPRESSED IN: 21 plant structures; EXPRESSED DURING: 11 growth stages; CONTAINS InterPro DOMAIN/s: Haem peroxidase (InterPro:IPR010255), Plant peroxidase (InterPro:IPR000823), Peroxidases heam-ligand binding site …	T
	Pp06G040450.1	26.12	misc.peroxidases	(at5g06720 : 409.0) peroxidase 2 (PA2); FUNCTIONS IN: peroxidase activity, heme binding; INVOLVED IN: oxidation reduction, response to oxidative stress; LOCATED IN: endomembrane system; EXPRESSED IN: 21 plant structures; EXPRESSED DURING: 11 growth stages; CONTAINS InterPro DOMAIN/s: Haem peroxidase (InterPro:IPR010255), Plant peroxidase (InterPro:IPR000823), Peroxidases heam-ligand binding site …	T
	Pp07G018240.1	26.12	misc.peroxidases	(at5g06720 : 441.0) peroxidase 2 (PA2); FUNCTIONS IN: peroxidase activity, heme binding; INVOLVED IN: oxidation reduction, response to oxidative stress; LOCATED IN: endomembrane system; EXPRESSED IN: 21 plant structures; EXPRESSED DURING: 11 growth stages; CONTAINS InterPro DOMAIN/s: Haem peroxidase (InterPro:IPR010255), Plant peroxidase (InterPro:IPR000823), Peroxidases heam-ligand binding site …	T
	Pp02G032470.1	26.12	misc.peroxidases	(at5g05340 : 459.0) Peroxidase superfamily protein; FUNCTIONS IN: protein binding, peroxidase activity; INVOLVED IN: response to oxidative stress, oxidation reduction; LOCATED IN: apoplast, cell wall; EXPRESSED IN: 9 plant structures; EXPRESSED DURING: LP.04 four leaves visible, 4 anthesis, C globular stage, petal differentiation and expansion stage; CONTAINS InterPro DOMAIN/s: Haem peroxidase (I…	T
	Pp06G037160.1	26.12	misc.peroxidases	(at5g05340 : 414.0) Peroxidase superfamily protein; FUNCTIONS IN: protein binding, peroxidase activity; INVOLVED IN: response to oxidative stress, oxidation reduction; LOCATED IN: apoplast, cell wall; EXPRESSED IN: 9 plant structures; EXPRESSED DURING: LP.04 four leaves visible, 4 anthesis, C globular stage, petal differentiation and expansion stage; CONTAINS InterPro DOMAIN/s: Haem peroxidase (I…	T
	Pp06G037180.1	26.12	misc.peroxidases	(loc_os11g02130.1 : 438.0) no description available & (at5g05340 : 436.0) Peroxidase superfamily protein; FUNCTIONS IN: protein binding, peroxidase activity; INVOLVED IN: response to oxidative stress, oxidation reduction; LOCATED IN: apoplast, cell wall; EXPRESSED IN: 9 plant structures; EXPRESSED DURING: LP.04 four leaves visible, 4 anthesis, C globular stage, petal differentiation and expansion…	T
	Pp06G017110.1	26.12	misc.peroxidases	(at2g22420 : 486.0) Peroxidase superfamily protein; FUNCTIONS IN: peroxidase activity, heme binding; INVOLVED IN: oxidation reduction, response to oxidative stress; LOCATED IN: endomembrane system; EXPRESSED IN: 21 plant structures; EXPRESSED DURING: 12 growth stages; CONTAINS InterPro DOMAIN/s: Haem peroxidase (InterPro:IPR010255), Plant peroxidase (InterPro:IPR000823), Peroxidases heam-ligand b…	T
	Pp06G017120.1	26.12	misc.peroxidases	(at2g22420 : 450.0) Peroxidase superfamily protein; FUNCTIONS IN: peroxidase activity, heme binding; INVOLVED IN: oxidation reduction, response to oxidative stress; LOCATED IN: endomembrane system; EXPRESSED IN: 21 plant structures; EXPRESSED DURING: 12 growth stages; CONTAINS InterPro DOMAIN/s: Haem peroxidase (InterPro:IPR010255), Plant peroxidase (InterPro:IPR000823), Peroxidases heam-ligand b…	T
	Pp06G017130.1	26.12	misc.peroxidases	(at2g22420 : 479.0) Peroxidase superfamily protein; FUNCTIONS IN: peroxidase activity, heme binding; INVOLVED IN: oxidation reduction, response to oxidative stress; LOCATED IN: endomembrane system; EXPRESSED IN: 21 plant structures; EXPRESSED DURING: 12 growth stages; CONTAINS InterPro DOMAIN/s: Haem peroxidase (InterPro:IPR010255), Plant peroxidase (InterPro:IPR000823), Peroxidases heam-ligand b…	T
	Pp01G043950.1	26.13	misc.acid and other phosphatases	(q09131|ppaf_soybn : 719.0) Purple acid phosphatase precursor (EC 3.1.3.2) (Manganese(II) purple acid phosphatase) - Glycine max (Soybean) & (at2g27190 : 709.0) secreted purple acid phosphatase precursor; purple acid phosphatase 12 (PAP12); FUNCTIONS IN: protein serine/threonine phosphatase activity, acid phosphatase activity; INVOLVED IN: cellular response to phosphate starvation; LOCATED IN: pl…	T
	Pp08G012470.1	26.13	misc.acid and other phosphatases	(q09131|ppaf_soybn : 751.0) Purple acid phosphatase precursor (EC 3.1.3.2) (Manganese(II) purple acid phosphatase) - Glycine max (Soybean) & (at2g16430 : 734.0) purple acid phosphatase 10 (PAP10); FUNCTIONS IN: protein serine/threonine phosphatase activity, acid phosphatase activity; INVOLVED IN: biological_process unknown; LOCATED IN: cell wall, plant-type cell wall; EXPRESSED IN: 25 plant struc…	T
	Pp08G012480.1	26.13	misc.acid and other phosphatases	(q09131|ppaf_soybn : 749.0) Purple acid phosphatase precursor (EC 3.1.3.2) (Manganese(II) purple acid phosphatase) - Glycine max (Soybean) & (at2g16430 : 732.0) purple acid phosphatase 10 (PAP10); FUNCTIONS IN: protein serine/threonine phosphatase activity, acid phosphatase activity; INVOLVED IN: biological_process unknown; LOCATED IN: cell wall, plant-type cell wall; EXPRESSED IN: 25 plant struc…	T
	Pp08G012500.3	26.13	misc.acid and other phosphatases	(q09131|ppaf_soybn : 729.0) Purple acid phosphatase precursor (EC 3.1.3.2) (Manganese(II) purple acid phosphatase) - Glycine max (Soybean) & (at2g16430 : 712.0) purple acid phosphatase 10 (PAP10); FUNCTIONS IN: protein serine/threonine phosphatase activity, acid phosphatase activity; INVOLVED IN: biological_process unknown; LOCATED IN: cell wall, plant-type cell wall; EXPRESSED IN: 25 plant struc…	T
	Pp08G012510.1	26.13	misc.acid and other phosphatases	(q09131|ppaf_soybn : 717.0) Purple acid phosphatase precursor (EC 3.1.3.2) (Manganese(II) purple acid phosphatase) - Glycine max (Soybean) & (at2g16430 : 694.0) purple acid phosphatase 10 (PAP10); FUNCTIONS IN: protein serine/threonine phosphatase activity, acid phosphatase activity; INVOLVED IN: biological_process unknown; LOCATED IN: cell wall, plant-type cell wall; EXPRESSED IN: 25 plant struc…	T
	Pp02G032000.2	26.13	misc.acid and other phosphatases	(at1g09870 : 686.0) histidine acid phosphatase family protein; FUNCTIONS IN: acid phosphatase activity; INVOLVED IN: biological_process unknown; LOCATED IN: plasma membrane; EXPRESSED IN: 25 plant structures; EXPRESSED DURING: 14 growth stages; CONTAINS InterPro DOMAIN/s: Histidine phosphatase superfamily, clade-2 (InterPro:IPR000560), Histidine acid phosphatase, eukaryotic (InterPro:IPR016274); …	T
	Pp06G027660.1	26.13	misc.acid and other phosphatases	(at1g09870 : 449.0) histidine acid phosphatase family protein; FUNCTIONS IN: acid phosphatase activity; INVOLVED IN: biological_process unknown; LOCATED IN: plasma membrane; EXPRESSED IN: 25 plant structures; EXPRESSED DURING: 14 growth stages; CONTAINS InterPro DOMAIN/s: Histidine phosphatase superfamily, clade-2 (InterPro:IPR000560), Histidine acid phosphatase, eukaryotic (InterPro:IPR016274); …	T
	Pp03G007680.1	26.14	misc.oxygenases	(at1g52790 : 371.0) encodes a putative oxidoreductase, 2OG-Fe(II) oxygenase family protein, similar to GS-AOP loci (GI:16118889, GI:16118887, GI:16118891, GI:16118893); contains PF03171 2OG-Fe(II) oxygenase superfamily domain; 2-oxoglutarate (2OG) and Fe(II)-dependent oxygenase superfamily protein; FUNCTIONS IN: oxidoreductase activity; LOCATED IN: cellular_component unknown; EXPRESSED IN: root, …	T
	Pp04G013080.1	26.14	misc.oxygenases	(at1g52790 : 352.0) encodes a putative oxidoreductase, 2OG-Fe(II) oxygenase family protein, similar to GS-AOP loci (GI:16118889, GI:16118887, GI:16118891, GI:16118893); contains PF03171 2OG-Fe(II) oxygenase superfamily domain; 2-oxoglutarate (2OG) and Fe(II)-dependent oxygenase superfamily protein; FUNCTIONS IN: oxidoreductase activity; LOCATED IN: cellular_component unknown; EXPRESSED IN: root, …	T
	Pp04G027380.1	26.14	misc.oxygenases	(at1g52800 : 212.0) 2-oxoglutarate (2OG) and Fe(II)-dependent oxygenase superfamily protein; FUNCTIONS IN: oxidoreductase activity; LOCATED IN: cellular_component unknown; EXPRESSED IN: stem, root; CONTAINS InterPro DOMAIN/s: Oxoglutarate/iron-dependent oxygenase (InterPro:IPR005123); BEST Arabidopsis thaliana protein match is: 2-oxoglutarate (2OG) and Fe(II)-dependent oxygenase superfamily prote…	T
	Pp04G027390.1	26.14	misc.oxygenases	(at1g52800 : 296.0) 2-oxoglutarate (2OG) and Fe(II)-dependent oxygenase superfamily protein; FUNCTIONS IN: oxidoreductase activity; LOCATED IN: cellular_component unknown; EXPRESSED IN: stem, root; CONTAINS InterPro DOMAIN/s: Oxoglutarate/iron-dependent oxygenase (InterPro:IPR005123); BEST Arabidopsis thaliana protein match is: 2-oxoglutarate (2OG) and Fe(II)-dependent oxygenase superfamily prote…	T
	Pp04G027410.2	26.14	misc.oxygenases	(at1g52800 : 288.0) 2-oxoglutarate (2OG) and Fe(II)-dependent oxygenase superfamily protein; FUNCTIONS IN: oxidoreductase activity; LOCATED IN: cellular_component unknown; EXPRESSED IN: stem, root; CONTAINS InterPro DOMAIN/s: Oxoglutarate/iron-dependent oxygenase (InterPro:IPR005123); BEST Arabidopsis thaliana protein match is: 2-oxoglutarate (2OG) and Fe(II)-dependent oxygenase superfamily prote…	T
	Pp04G027640.1	26.14	misc.oxygenases	(at1g52800 : 289.0) 2-oxoglutarate (2OG) and Fe(II)-dependent oxygenase superfamily protein; FUNCTIONS IN: oxidoreductase activity; LOCATED IN: cellular_component unknown; EXPRESSED IN: stem, root; CONTAINS InterPro DOMAIN/s: Oxoglutarate/iron-dependent oxygenase (InterPro:IPR005123); BEST Arabidopsis thaliana protein match is: 2-oxoglutarate (2OG) and Fe(II)-dependent oxygenase superfamily prote…	T
	Pp04G009750.5	26.16	misc.myrosinases-lectin-jacalin	(at4g19840 : 201.0) encodes a phloem lectin, similar to phloem lectin in cucumber and celery. Gene is expressed in the phloem, predominantly in the companion cells.; phloem protein 2-A1 (PP2-A1); BEST Arabidopsis thaliana protein match is: phloem protein 2-A4 (TAIR:AT1G33920.1); Has 488 Blast hits to 483 proteins in 39 species: Archae - 0; Bacteria - 0; Metazoa - 0; Fungi - 0; Plants - 488; Virus…	T
	Pp04G010080.1	26.16	misc.myrosinases-lectin-jacalin	(at4g19840 : 212.0) encodes a phloem lectin, similar to phloem lectin in cucumber and celery. Gene is expressed in the phloem, predominantly in the companion cells.; phloem protein 2-A1 (PP2-A1); BEST Arabidopsis thaliana protein match is: phloem protein 2-A4 (TAIR:AT1G33920.1); Has 488 Blast hits to 483 proteins in 39 species: Archae - 0; Bacteria - 0; Metazoa - 0; Fungi - 0; Plants - 488; Virus…	T
	Pp06G013740.1	26.16	misc.myrosinases-lectin-jacalin	(at4g19840 : 91.7) encodes a phloem lectin, similar to phloem lectin in cucumber and celery. Gene is expressed in the phloem, predominantly in the companion cells.; phloem protein 2-A1 (PP2-A1); BEST Arabidopsis thaliana protein match is: phloem protein 2-A4 (TAIR:AT1G33920.1); Has 488 Blast hits to 483 proteins in 39 species: Archae - 0; Bacteria - 0; Metazoa - 0; Fungi - 0; Plants - 488; Viruse…	T
	Pp08G003540.1	26.16	misc.myrosinases-lectin-jacalin	(at4g19840 : 127.0) encodes a phloem lectin, similar to phloem lectin in cucumber and celery. Gene is expressed in the phloem, predominantly in the companion cells.; phloem protein 2-A1 (PP2-A1); BEST Arabidopsis thaliana protein match is: phloem protein 2-A4 (TAIR:AT1G33920.1); Has 488 Blast hits to 483 proteins in 39 species: Archae - 0; Bacteria - 0; Metazoa - 0; Fungi - 0; Plants - 488; Virus…	T
	Pp08G003570.1	26.16	misc.myrosinases-lectin-jacalin	(at4g19840 : 126.0) encodes a phloem lectin, similar to phloem lectin in cucumber and celery. Gene is expressed in the phloem, predominantly in the companion cells.; phloem protein 2-A1 (PP2-A1); BEST Arabidopsis thaliana protein match is: phloem protein 2-A4 (TAIR:AT1G33920.1); Has 488 Blast hits to 483 proteins in 39 species: Archae - 0; Bacteria - 0; Metazoa - 0; Fungi - 0; Plants - 488; Virus…	T
	Pp08G003580.1	26.16	misc.myrosinases-lectin-jacalin	(at4g19840 : 136.0) encodes a phloem lectin, similar to phloem lectin in cucumber and celery. Gene is expressed in the phloem, predominantly in the companion cells.; phloem protein 2-A1 (PP2-A1); BEST Arabidopsis thaliana protein match is: phloem protein 2-A4 (TAIR:AT1G33920.1); Has 488 Blast hits to 483 proteins in 39 species: Archae - 0; Bacteria - 0; Metazoa - 0; Fungi - 0; Plants - 488; Virus…	T
	Pp08G003590.1	26.16	misc.myrosinases-lectin-jacalin	(at4g19840 : 144.0) encodes a phloem lectin, similar to phloem lectin in cucumber and celery. Gene is expressed in the phloem, predominantly in the companion cells.; phloem protein 2-A1 (PP2-A1); BEST Arabidopsis thaliana protein match is: phloem protein 2-A4 (TAIR:AT1G33920.1); Has 488 Blast hits to 483 proteins in 39 species: Archae - 0; Bacteria - 0; Metazoa - 0; Fungi - 0; Plants - 488; Virus…	T
	Pp01G016180.1	26.19	misc.plastocyanin-like	(at5g26330 : 174.0) Cupredoxin superfamily protein; FUNCTIONS IN: electron carrier activity, copper ion binding; LOCATED IN: anchored to membrane; EXPRESSED IN: 16 plant structures; EXPRESSED DURING: 10 growth stages; CONTAINS InterPro DOMAIN/s: Plastocyanin-like (InterPro:IPR003245), Cupredoxin (InterPro:IPR008972); BEST Arabidopsis thaliana protein match is: Cupredoxin superfamily protein (TAIR…	T
	Pp07G018060.1	26.19	misc.plastocyanin-like	(at5g26330 : 133.0) Cupredoxin superfamily protein; FUNCTIONS IN: electron carrier activity, copper ion binding; LOCATED IN: anchored to membrane; EXPRESSED IN: 16 plant structures; EXPRESSED DURING: 10 growth stages; CONTAINS InterPro DOMAIN/s: Plastocyanin-like (InterPro:IPR003245), Cupredoxin (InterPro:IPR008972); BEST Arabidopsis thaliana protein match is: Cupredoxin superfamily protein (TAIR…	T
	Pp07G018080.1	26.19	misc.plastocyanin-like	(at5g26330 : 126.0) Cupredoxin superfamily protein; FUNCTIONS IN: electron carrier activity, copper ion binding; LOCATED IN: anchored to membrane; EXPRESSED IN: 16 plant structures; EXPRESSED DURING: 10 growth stages; CONTAINS InterPro DOMAIN/s: Plastocyanin-like (InterPro:IPR003245), Cupredoxin (InterPro:IPR008972); BEST Arabidopsis thaliana protein match is: Cupredoxin superfamily protein (TAIR…	T
	Pp08G026830.1	26.19	misc.plastocyanin-like	(at5g26330 : 124.0) Cupredoxin superfamily protein; FUNCTIONS IN: electron carrier activity, copper ion binding; LOCATED IN: anchored to membrane; EXPRESSED IN: 16 plant structures; EXPRESSED DURING: 10 growth stages; CONTAINS InterPro DOMAIN/s: Plastocyanin-like (InterPro:IPR003245), Cupredoxin (InterPro:IPR008972); BEST Arabidopsis thaliana protein match is: Cupredoxin superfamily protein (TAIR…	T
	Pp03G024250.1	26.19	misc.plastocyanin-like	(loc_os04g57750.1 : 94.7) no description available & (at1g48940 : 92.8) early nodulin-like protein 6 (ENODL6); FUNCTIONS IN: electron carrier activity, copper ion binding; LOCATED IN: anchored to membrane; EXPRESSED IN: leaf whorl, sepal, flower; EXPRESSED DURING: petal differentiation and expansion stage; CONTAINS InterPro DOMAIN/s: Plastocyanin-like (InterPro:IPR003245), Cupredoxin (InterPro:IP…	T
	Pp03G031550.1	26.19	misc.plastocyanin-like	(loc_os04g57750.1 : 104.0) no description available & (at1g48940 : 101.0) early nodulin-like protein 6 (ENODL6); FUNCTIONS IN: electron carrier activity, copper ion binding; LOCATED IN: anchored to membrane; EXPRESSED IN: leaf whorl, sepal, flower; EXPRESSED DURING: petal differentiation and expansion stage; CONTAINS InterPro DOMAIN/s: Plastocyanin-like (InterPro:IPR003245), Cupredoxin (InterPro:…	T
	Pp05G002910.1	26.19	misc.plastocyanin-like	(at1g48940 : 176.0) early nodulin-like protein 6 (ENODL6); FUNCTIONS IN: electron carrier activity, copper ion binding; LOCATED IN: anchored to membrane; EXPRESSED IN: leaf whorl, sepal, flower; EXPRESSED DURING: petal differentiation and expansion stage; CONTAINS InterPro DOMAIN/s: Plastocyanin-like (InterPro:IPR003245), Cupredoxin (InterPro:IPR008972); BEST Arabidopsis thaliana protein match is…	T
	Pp06G030100.1	26.19	misc.plastocyanin-like	(loc_os04g57750.1 : 85.5) no description available & (at1g48940 : 83.2) early nodulin-like protein 6 (ENODL6); FUNCTIONS IN: electron carrier activity, copper ion binding; LOCATED IN: anchored to membrane; EXPRESSED IN: leaf whorl, sepal, flower; EXPRESSED DURING: petal differentiation and expansion stage; CONTAINS InterPro DOMAIN/s: Plastocyanin-like (InterPro:IPR003245), Cupredoxin (InterPro:IP…	T
	Pp08G022210.1	26.21	misc.protease inhibitor/seed storage/lipid transfer protein (LTP) family protein	(at5g48485 : 89.4) encodes a putative apoplastic lipid transfer protein that is involved in systemic acquired resistance. Mutants in this gene exhibit wild-type local resistance to avirulent and virulent Pseudomonas syringae, but pathogenesis-related gene expression is abolished in uninoculated distant leaves and fail to develop SAR to virulent Pseudomonas or Peronospora parasitica.; DEFECTIVE IN…	T
	Pp06G010860.1	26.22	misc.short chain dehydrogenase/reductase (SDR)	(at5g02540 : 456.0) NAD(P)-binding Rossmann-fold superfamily protein; FUNCTIONS IN: oxidoreductase activity, binding, catalytic activity; INVOLVED IN: oxidation reduction, metabolic process; EXPRESSED IN: 22 plant structures; EXPRESSED DURING: 13 growth stages; CONTAINS InterPro DOMAIN/s: NAD(P)-binding domain (InterPro:IPR016040), Glucose/ribitol dehydrogenase (InterPro:IPR002347), Short-chain d…	T
	Pp06G010870.1	26.22	misc.short chain dehydrogenase/reductase (SDR)	(at5g02540 : 413.0) NAD(P)-binding Rossmann-fold superfamily protein; FUNCTIONS IN: oxidoreductase activity, binding, catalytic activity; INVOLVED IN: oxidation reduction, metabolic process; EXPRESSED IN: 22 plant structures; EXPRESSED DURING: 13 growth stages; CONTAINS InterPro DOMAIN/s: NAD(P)-binding domain (InterPro:IPR016040), Glucose/ribitol dehydrogenase (InterPro:IPR002347), Short-chain d…	T
	Pp03G023250.1	26.28	misc.GDSL-motif lipase	(at2g42990 : 427.0) GDSL-like Lipase/Acylhydrolase superfamily protein; FUNCTIONS IN: hydrolase activity, acting on ester bonds, carboxylesterase activity; INVOLVED IN: lipid metabolic process; LOCATED IN: endomembrane system; EXPRESSED IN: 13 plant structures; EXPRESSED DURING: 7 growth stages; CONTAINS InterPro DOMAIN/s: Lipase, GDSL (InterPro:IPR001087); BEST Arabidopsis thaliana protein match…	T
	Pp03G026220.1	26.28	misc.GDSL-motif lipase	(at2g42990 : 440.0) GDSL-like Lipase/Acylhydrolase superfamily protein; FUNCTIONS IN: hydrolase activity, acting on ester bonds, carboxylesterase activity; INVOLVED IN: lipid metabolic process; LOCATED IN: endomembrane system; EXPRESSED IN: 13 plant structures; EXPRESSED DURING: 7 growth stages; CONTAINS InterPro DOMAIN/s: Lipase, GDSL (InterPro:IPR001087); BEST Arabidopsis thaliana protein match…	T
	Pp03G026230.1	26.28	misc.GDSL-motif lipase	(at2g04570 : 458.0) GDSL-like Lipase/Acylhydrolase superfamily protein; FUNCTIONS IN: hydrolase activity, acting on ester bonds, carboxylesterase activity; INVOLVED IN: lipid metabolic process; LOCATED IN: endomembrane system; EXPRESSED IN: 21 plant structures; EXPRESSED DURING: 12 growth stages; CONTAINS InterPro DOMAIN/s: Lipase, GDSL (InterPro:IPR001087); BEST Arabidopsis thaliana protein matc…	T
	Pp03G026250.1	26.28	misc.GDSL-motif lipase	(at2g04570 : 414.0) GDSL-like Lipase/Acylhydrolase superfamily protein; FUNCTIONS IN: hydrolase activity, acting on ester bonds, carboxylesterase activity; INVOLVED IN: lipid metabolic process; LOCATED IN: endomembrane system; EXPRESSED IN: 21 plant structures; EXPRESSED DURING: 12 growth stages; CONTAINS InterPro DOMAIN/s: Lipase, GDSL (InterPro:IPR001087); BEST Arabidopsis thaliana protein matc…	T
	Pp04G021600.1	26.28	misc.GDSL-motif lipase	(at4g26790 : 314.0) GDSL-like Lipase/Acylhydrolase superfamily protein; FUNCTIONS IN: hydrolase activity, acting on ester bonds, carboxylesterase activity; INVOLVED IN: lipid metabolic process; LOCATED IN: endomembrane system; EXPRESSED IN: 18 plant structures; EXPRESSED DURING: 9 growth stages; CONTAINS InterPro DOMAIN/s: Lipase, GDSL (InterPro:IPR001087); BEST Arabidopsis thaliana protein match…	T
	Pp02G013130.1	26.28	misc.GDSL-motif lipase	(at5g03610 : 337.0) GDSL-like Lipase/Acylhydrolase superfamily protein; FUNCTIONS IN: hydrolase activity, acting on ester bonds, carboxylesterase activity; INVOLVED IN: lipid metabolic process; LOCATED IN: endomembrane system; EXPRESSED IN: 22 plant structures; EXPRESSED DURING: 13 growth stages; CONTAINS InterPro DOMAIN/s: Lipase, GDSL (InterPro:IPR001087); BEST Arabidopsis thaliana protein matc…	T
	Pp02G013210.1	26.28	misc.GDSL-motif lipase	(at5g03610 : 114.0) GDSL-like Lipase/Acylhydrolase superfamily protein; FUNCTIONS IN: hydrolase activity, acting on ester bonds, carboxylesterase activity; INVOLVED IN: lipid metabolic process; LOCATED IN: endomembrane system; EXPRESSED IN: 22 plant structures; EXPRESSED DURING: 13 growth stages; CONTAINS InterPro DOMAIN/s: Lipase, GDSL (InterPro:IPR001087); BEST Arabidopsis thaliana protein matc…	T
	Pp02G013220.1	26.28	misc.GDSL-motif lipase	(at5g03610 : 207.0) GDSL-like Lipase/Acylhydrolase superfamily protein; FUNCTIONS IN: hydrolase activity, acting on ester bonds, carboxylesterase activity; INVOLVED IN: lipid metabolic process; LOCATED IN: endomembrane system; EXPRESSED IN: 22 plant structures; EXPRESSED DURING: 13 growth stages; CONTAINS InterPro DOMAIN/s: Lipase, GDSL (InterPro:IPR001087); BEST Arabidopsis thaliana protein matc…	T
	Pp07G014990.1	26.28	misc.GDSL-motif lipase	(at5g03610 : 404.0) GDSL-like Lipase/Acylhydrolase superfamily protein; FUNCTIONS IN: hydrolase activity, acting on ester bonds, carboxylesterase activity; INVOLVED IN: lipid metabolic process; LOCATED IN: endomembrane system; EXPRESSED IN: 22 plant structures; EXPRESSED DURING: 13 growth stages; CONTAINS InterPro DOMAIN/s: Lipase, GDSL (InterPro:IPR001087); BEST Arabidopsis thaliana protein matc…	T
	Pp06G005270.1	26.28	misc.GDSL-motif lipase	(at1g09390 : 470.0) GDSL-like Lipase/Acylhydrolase superfamily protein; FUNCTIONS IN: hydrolase activity, acting on ester bonds, carboxylesterase activity; INVOLVED IN: glycerol biosynthetic process, lipid metabolic process; LOCATED IN: chloroplast stroma; EXPRESSED IN: 22 plant structures; EXPRESSED DURING: 13 growth stages; CONTAINS InterPro DOMAIN/s: Lipase, GDSL (InterPro:IPR001087); BEST Ara…	T
	Pp06G005290.1	26.28	misc.GDSL-motif lipase	(at1g09390 : 468.0) GDSL-like Lipase/Acylhydrolase superfamily protein; FUNCTIONS IN: hydrolase activity, acting on ester bonds, carboxylesterase activity; INVOLVED IN: glycerol biosynthetic process, lipid metabolic process; LOCATED IN: chloroplast stroma; EXPRESSED IN: 22 plant structures; EXPRESSED DURING: 13 growth stages; CONTAINS InterPro DOMAIN/s: Lipase, GDSL (InterPro:IPR001087); BEST Ara…	T
	Pp06G005300.1	26.28	misc.GDSL-motif lipase	(at1g09390 : 488.0) GDSL-like Lipase/Acylhydrolase superfamily protein; FUNCTIONS IN: hydrolase activity, acting on ester bonds, carboxylesterase activity; INVOLVED IN: glycerol biosynthetic process, lipid metabolic process; LOCATED IN: chloroplast stroma; EXPRESSED IN: 22 plant structures; EXPRESSED DURING: 13 growth stages; CONTAINS InterPro DOMAIN/s: Lipase, GDSL (InterPro:IPR001087); BEST Ara…	T
	Pp06G003290.1	26.28	misc.GDSL-motif lipase	(at1g54790 : 563.0) GDSL-like Lipase/Acylhydrolase superfamily protein; FUNCTIONS IN: hydrolase activity, acting on ester bonds, carboxylesterase activity; INVOLVED IN: lipid metabolic process; LOCATED IN: endomembrane system; EXPRESSED IN: 16 plant structures; EXPRESSED DURING: 8 growth stages; CONTAINS InterPro DOMAIN/s: Lipase, GDSL (InterPro:IPR001087); BEST Arabidopsis thaliana protein match…	T
	Pp08G027360.1	26.28	misc.GDSL-motif lipase	(at1g54790 : 415.0) GDSL-like Lipase/Acylhydrolase superfamily protein; FUNCTIONS IN: hydrolase activity, acting on ester bonds, carboxylesterase activity; INVOLVED IN: lipid metabolic process; LOCATED IN: endomembrane system; EXPRESSED IN: 16 plant structures; EXPRESSED DURING: 8 growth stages; CONTAINS InterPro DOMAIN/s: Lipase, GDSL (InterPro:IPR001087); BEST Arabidopsis thaliana protein match…	T
	Pp08G027380.1	26.28	misc.GDSL-motif lipase	(at1g54790 : 419.0) GDSL-like Lipase/Acylhydrolase superfamily protein; FUNCTIONS IN: hydrolase activity, acting on ester bonds, carboxylesterase activity; INVOLVED IN: lipid metabolic process; LOCATED IN: endomembrane system; EXPRESSED IN: 16 plant structures; EXPRESSED DURING: 8 growth stages; CONTAINS InterPro DOMAIN/s: Lipase, GDSL (InterPro:IPR001087); BEST Arabidopsis thaliana protein match…	T
	Pp04G020950.1	26.28	misc.GDSL-motif lipase	(at5g55050 : 365.0) GDSL-like Lipase/Acylhydrolase superfamily protein; FUNCTIONS IN: hydrolase activity, acting on ester bonds, lipase activity, carboxylesterase activity; INVOLVED IN: lipid metabolic process; LOCATED IN: endomembrane system; EXPRESSED IN: 17 plant structures; EXPRESSED DURING: 10 growth stages; CONTAINS InterPro DOMAIN/s: Lipase, GDSL, active site (InterPro:IPR008265), Lipase, …	T
	Pp04G020960.1	26.28	misc.GDSL-motif lipase	(at5g55050 : 317.0) GDSL-like Lipase/Acylhydrolase superfamily protein; FUNCTIONS IN: hydrolase activity, acting on ester bonds, lipase activity, carboxylesterase activity; INVOLVED IN: lipid metabolic process; LOCATED IN: endomembrane system; EXPRESSED IN: 17 plant structures; EXPRESSED DURING: 10 growth stages; CONTAINS InterPro DOMAIN/s: Lipase, GDSL, active site (InterPro:IPR008265), Lipase, …	T
	Pp05G004850.1	26.28	misc.GDSL-motif lipase	(at1g74460 : 221.0) GDSL-like Lipase/Acylhydrolase superfamily protein; FUNCTIONS IN: hydrolase activity, acting on ester bonds, carboxylesterase activity; INVOLVED IN: lipid metabolic process; LOCATED IN: endomembrane system; EXPRESSED IN: shoot, hypocotyl, root, flower, carpel; EXPRESSED DURING: petal differentiation and expansion stage; CONTAINS InterPro DOMAIN/s: Lipase, GDSL (InterPro:IPR001…	T
	Pp05G004860.1	26.28	misc.GDSL-motif lipase	(at1g74460 : 318.0) GDSL-like Lipase/Acylhydrolase superfamily protein; FUNCTIONS IN: hydrolase activity, acting on ester bonds, carboxylesterase activity; INVOLVED IN: lipid metabolic process; LOCATED IN: endomembrane system; EXPRESSED IN: shoot, hypocotyl, root, flower, carpel; EXPRESSED DURING: petal differentiation and expansion stage; CONTAINS InterPro DOMAIN/s: Lipase, GDSL (InterPro:IPR001…	T
	Pp01G008310.1	27.1	RNA.processing	(loc_os02g19860.1 : 1154.0) no description available & (at3g26560 : 1136.0) ATP-dependent RNA helicase, putative; FUNCTIONS IN: in 6 functions; LOCATED IN: cytosol, mitochondrion; EXPRESSED IN: 24 plant structures; EXPRESSED DURING: 15 growth stages; CONTAINS InterPro DOMAIN/s: Helicase-associated domain (InterPro:IPR007502), DNA/RNA helicase, DEAD/DEAH box type, N-terminal (InterPro:IPR011545), …	T
	Pp01G043610.1	27.1	RNA.processing	(at3g26560 : 623.0) ATP-dependent RNA helicase, putative; FUNCTIONS IN: in 6 functions; LOCATED IN: cytosol, mitochondrion; EXPRESSED IN: 24 plant structures; EXPRESSED DURING: 15 growth stages; CONTAINS InterPro DOMAIN/s: Helicase-associated domain (InterPro:IPR007502), DNA/RNA helicase, DEAD/DEAH box type, N-terminal (InterPro:IPR011545), Nucleic acid-binding, OB-fold (InterPro:IPR012340), Doma…	T
	Pp01G048660.1	27.1	RNA.processing	(loc_os02g19860.1 : 733.0) no description available & (at3g26560 : 728.0) ATP-dependent RNA helicase, putative; FUNCTIONS IN: in 6 functions; LOCATED IN: cytosol, mitochondrion; EXPRESSED IN: 24 plant structures; EXPRESSED DURING: 15 growth stages; CONTAINS InterPro DOMAIN/s: Helicase-associated domain (InterPro:IPR007502), DNA/RNA helicase, DEAD/DEAH box type, N-terminal (InterPro:IPR011545), Nu…	T
	Pp02G012580.1	27.1	RNA.processing	(at3g26560 : 1712.0) ATP-dependent RNA helicase, putative; FUNCTIONS IN: in 6 functions; LOCATED IN: cytosol, mitochondrion; EXPRESSED IN: 24 plant structures; EXPRESSED DURING: 15 growth stages; CONTAINS InterPro DOMAIN/s: Helicase-associated domain (InterPro:IPR007502), DNA/RNA helicase, DEAD/DEAH box type, N-terminal (InterPro:IPR011545), Nucleic acid-binding, OB-fold (InterPro:IPR012340), Dom…	T
	Pp02G012620.1	27.1	RNA.processing	(at3g26560 : 647.0) ATP-dependent RNA helicase, putative; FUNCTIONS IN: in 6 functions; LOCATED IN: cytosol, mitochondrion; EXPRESSED IN: 24 plant structures; EXPRESSED DURING: 15 growth stages; CONTAINS InterPro DOMAIN/s: Helicase-associated domain (InterPro:IPR007502), DNA/RNA helicase, DEAD/DEAH box type, N-terminal (InterPro:IPR011545), Nucleic acid-binding, OB-fold (InterPro:IPR012340), Doma…	T
	Pp02G012660.1	27.1	RNA.processing	(at3g26560 : 270.0) ATP-dependent RNA helicase, putative; FUNCTIONS IN: in 6 functions; LOCATED IN: cytosol, mitochondrion; EXPRESSED IN: 24 plant structures; EXPRESSED DURING: 15 growth stages; CONTAINS InterPro DOMAIN/s: Helicase-associated domain (InterPro:IPR007502), DNA/RNA helicase, DEAD/DEAH box type, N-terminal (InterPro:IPR011545), Nucleic acid-binding, OB-fold (InterPro:IPR012340), Doma…	T
	Pp02G012780.1	27.1	RNA.processing	(at3g26560 : 733.0) ATP-dependent RNA helicase, putative; FUNCTIONS IN: in 6 functions; LOCATED IN: cytosol, mitochondrion; EXPRESSED IN: 24 plant structures; EXPRESSED DURING: 15 growth stages; CONTAINS InterPro DOMAIN/s: Helicase-associated domain (InterPro:IPR007502), DNA/RNA helicase, DEAD/DEAH box type, N-terminal (InterPro:IPR011545), Nucleic acid-binding, OB-fold (InterPro:IPR012340), Doma…	T
	Pp02G012900.1	27.1	RNA.processing	(at3g26560 : 181.0) ATP-dependent RNA helicase, putative; FUNCTIONS IN: in 6 functions; LOCATED IN: cytosol, mitochondrion; EXPRESSED IN: 24 plant structures; EXPRESSED DURING: 15 growth stages; CONTAINS InterPro DOMAIN/s: Helicase-associated domain (InterPro:IPR007502), DNA/RNA helicase, DEAD/DEAH box type, N-terminal (InterPro:IPR011545), Nucleic acid-binding, OB-fold (InterPro:IPR012340), Doma…	T
	Pp01G007690.1	27.1	RNA.processing	(at1g14650 : 844.0) SWAP (Suppressor-of-White-APricot)/surp domain-containing protein / ubiquitin family protein; FUNCTIONS IN: RNA binding; INVOLVED IN: RNA processing; EXPRESSED IN: 24 plant structures; EXPRESSED DURING: 14 growth stages; CONTAINS InterPro DOMAIN/s: SWAP/Surp (InterPro:IPR000061), Ubiquitin (InterPro:IPR000626), Pre-mRNA splicing factor PRP21 like protein (InterPro:IPR022030), …	T
	Pp03G008020.1	27.1	RNA.processing	(at1g14650 : 710.0) SWAP (Suppressor-of-White-APricot)/surp domain-containing protein / ubiquitin family protein; FUNCTIONS IN: RNA binding; INVOLVED IN: RNA processing; EXPRESSED IN: 24 plant structures; EXPRESSED DURING: 14 growth stages; CONTAINS InterPro DOMAIN/s: SWAP/Surp (InterPro:IPR000061), Ubiquitin (InterPro:IPR000626), Pre-mRNA splicing factor PRP21 like protein (InterPro:IPR022030), …	T
	Pp03G021520.1	27.1	RNA.processing	(at1g14650 : 524.0) SWAP (Suppressor-of-White-APricot)/surp domain-containing protein / ubiquitin family protein; FUNCTIONS IN: RNA binding; INVOLVED IN: RNA processing; EXPRESSED IN: 24 plant structures; EXPRESSED DURING: 14 growth stages; CONTAINS InterPro DOMAIN/s: SWAP/Surp (InterPro:IPR000061), Ubiquitin (InterPro:IPR000626), Pre-mRNA splicing factor PRP21 like protein (InterPro:IPR022030), …	T
	Pp02G022820.1	27.1	RNA.processing	(at1g01860 : 424.0) dimethyladenosine transferase; PALEFACE 1 (PFC1); FUNCTIONS IN: mRNA (2-O-methyladenosine-N6-)-methyltransferase activity; INVOLVED IN: response to cold; LOCATED IN: chloroplast; EXPRESSED IN: 22 plant structures; EXPRESSED DURING: 13 growth stages; CONTAINS InterPro DOMAIN/s: Ribosomal RNA adenine methylase transferase, N-terminal (InterPro:IPR020598), Ribosomal RNA adenine m…	T
	Pp02G023280.1	27.1	RNA.processing	(at1g01860 : 147.0) dimethyladenosine transferase; PALEFACE 1 (PFC1); FUNCTIONS IN: mRNA (2-O-methyladenosine-N6-)-methyltransferase activity; INVOLVED IN: response to cold; LOCATED IN: chloroplast; EXPRESSED IN: 22 plant structures; EXPRESSED DURING: 13 growth stages; CONTAINS InterPro DOMAIN/s: Ribosomal RNA adenine methylase transferase, N-terminal (InterPro:IPR020598), Ribosomal RNA adenine m…	T
	Pp01G030190.1	27.1	RNA.processing	(at2g40650 : 342.0) PRP38 family protein; CONTAINS InterPro DOMAIN/s: PRP38 (InterPro:IPR005037); BEST Arabidopsis thaliana protein match is: SART-1 family (TAIR:AT5G16780.1); Has 71927 Blast hits to 24591 proteins in 1125 species: Archae - 74; Bacteria - 21911; Metazoa - 26638; Fungi - 6334; Plants - 3978; Viruses - 317; Other Eukaryotes - 12675 (source: NCBI BLink). & (loc_os09g01630.2 : 332.0)…	T
	Pp06G004450.1	27.1	RNA.processing	(at2g40650 : 242.0) PRP38 family protein; CONTAINS InterPro DOMAIN/s: PRP38 (InterPro:IPR005037); BEST Arabidopsis thaliana protein match is: SART-1 family (TAIR:AT5G16780.1); Has 71927 Blast hits to 24591 proteins in 1125 species: Archae - 74; Bacteria - 21911; Metazoa - 26638; Fungi - 6334; Plants - 3978; Viruses - 317; Other Eukaryotes - 12675 (source: NCBI BLink). & (loc_os09g01630.2 : 239.0)…	T
	Pp01G063450.1	27.1	RNA.processing	(at4g28450 : 734.0) This gene is predicted to encode a protein with a DWD motif. It can bind to DDB1a in Y2H assays and may be involved in the formation of a CUL4-based E3 ubiquitin ligase; nucleotide binding;protein binding; CONTAINS InterPro DOMAIN/s: WD40 repeat 2 (InterPro:IPR019782), WD40 repeat, conserved site (InterPro:IPR019775), WD40 repeat (InterPro:IPR001680), Sof1-like protein (InterP…	T
	Pp06G019190.1	27.1	RNA.processing	(at4g28450 : 718.0) This gene is predicted to encode a protein with a DWD motif. It can bind to DDB1a in Y2H assays and may be involved in the formation of a CUL4-based E3 ubiquitin ligase; nucleotide binding;protein binding; CONTAINS InterPro DOMAIN/s: WD40 repeat 2 (InterPro:IPR019782), WD40 repeat, conserved site (InterPro:IPR019775), WD40 repeat (InterPro:IPR001680), Sof1-like protein (InterP…	T
	Pp05G018210.1	27.1	RNA.processing	(loc_os04g46890.2 : 632.0) no description available & (at1g60170 : 577.0) embryo defective 1220 (emb1220); CONTAINS InterPro DOMAIN/s: Pre-mRNA processing ribonucleoprotein, snoRNA-binding domain (InterPro:IPR002687), NOSIC (InterPro:IPR012976), Prp31 C-terminal (InterPro:IPR019175); BEST Arabidopsis thaliana protein match is: unknown protein (TAIR:AT1G70400.1); Has 1596 Blast hits to 1590 protei…	T
	Pp06G014040.1	27.1	RNA.processing	(loc_os04g46890.2 : 555.0) no description available & (at1g60170 : 499.0) embryo defective 1220 (emb1220); CONTAINS InterPro DOMAIN/s: Pre-mRNA processing ribonucleoprotein, snoRNA-binding domain (InterPro:IPR002687), NOSIC (InterPro:IPR012976), Prp31 C-terminal (InterPro:IPR019175); BEST Arabidopsis thaliana protein match is: unknown protein (TAIR:AT1G70400.1); Has 1596 Blast hits to 1590 protei…	T
	Pp03G019190.1	27.1.1	RNA.processing.splicing	(loc_os10g35550.1 : 1456.0) no description available & (at4g03430 : 1387.0) Encodes a nuclear protein similar to the human U5 small ribonucleoprotein-associated 102-kD protein and to the yeast pre-mRNA splicing factors Prp1p and Prp6p. STA1 expression is upregulated by cold stress, and the sta1-1 mutant is defective in the splicing of the cold-induced COR15A gene. Luciferase imaging was used to i…	T
	Pp08G003920.1	27.1.1	RNA.processing.splicing	(loc_os10g35550.1 : 1360.0) no description available & (at4g03430 : 1350.0) Encodes a nuclear protein similar to the human U5 small ribonucleoprotein-associated 102-kD protein and to the yeast pre-mRNA splicing factors Prp1p and Prp6p. STA1 expression is upregulated by cold stress, and the sta1-1 mutant is defective in the splicing of the cold-induced COR15A gene. Luciferase imaging was used to i…	T
	Pp05G004130.1	27.1.2	RNA.processing.RNA helicase	(at1g32490 : 1257.0) Encodes a homolog of the yeast PRP2 protein, one of four related DEAH RNA helicases identified as essential cofactors for RNA splicing.; ENHANCED SILENCING PHENOTYPE 3 (ESP3); FUNCTIONS IN: helicase activity, ATP-dependent RNA helicase activity, ATP binding, ATP-dependent helicase activity, nucleic acid binding; INVOLVED IN: RNA splicing, posttranscriptional gene silencing by…	T
	Pp06G022690.1	27.1.2	RNA.processing.RNA helicase	(loc_os08g24760.1 : 678.0) no description available & (at1g32490 : 665.0) Encodes a homolog of the yeast PRP2 protein, one of four related DEAH RNA helicases identified as essential cofactors for RNA splicing.; ENHANCED SILENCING PHENOTYPE 3 (ESP3); FUNCTIONS IN: helicase activity, ATP-dependent RNA helicase activity, ATP binding, ATP-dependent helicase activity, nucleic acid binding; INVOLVED IN…	T
	Pp08G014120.1	27.1.2	RNA.processing.RNA helicase	(loc_os08g24760.1 : 635.0) no description available & (at1g32490 : 616.0) Encodes a homolog of the yeast PRP2 protein, one of four related DEAH RNA helicases identified as essential cofactors for RNA splicing.; ENHANCED SILENCING PHENOTYPE 3 (ESP3); FUNCTIONS IN: helicase activity, ATP-dependent RNA helicase activity, ATP binding, ATP-dependent helicase activity, nucleic acid binding; INVOLVED IN…	T
	Pp08G014210.1	27.1.2	RNA.processing.RNA helicase	(loc_os08g24760.1 : 636.0) no description available & (at1g32490 : 622.0) Encodes a homolog of the yeast PRP2 protein, one of four related DEAH RNA helicases identified as essential cofactors for RNA splicing.; ENHANCED SILENCING PHENOTYPE 3 (ESP3); FUNCTIONS IN: helicase activity, ATP-dependent RNA helicase activity, ATP binding, ATP-dependent helicase activity, nucleic acid binding; INVOLVED IN…	T
	Pp04G021210.1	27.1.19	RNA.processing.ribonucleases	(at3g20420 : 357.0) double-stranded RNA binding / ribonuclease III. Required for 3 external transcribed spacer (ETS) cleavage of the pre-rRNA in vivo. Localizes in the nucleus and cytoplasm.; RNAse THREE-like protein 2 (RTL2); FUNCTIONS IN: double-stranded RNA binding, ribonuclease III activity; INVOLVED IN: RNA processing; LOCATED IN: nucleus, cytoplasm; EXPRESSED IN: 23 plant structures; EXPRES…	T
	Pp04G021220.1	27.1.19	RNA.processing.ribonucleases	(at3g20420 : 219.0) double-stranded RNA binding / ribonuclease III. Required for 3 external transcribed spacer (ETS) cleavage of the pre-rRNA in vivo. Localizes in the nucleus and cytoplasm.; RNAse THREE-like protein 2 (RTL2); FUNCTIONS IN: double-stranded RNA binding, ribonuclease III activity; INVOLVED IN: RNA processing; LOCATED IN: nucleus, cytoplasm; EXPRESSED IN: 23 plant structures; EXPRES…	T
	Pp04G021230.2	27.1.19	RNA.processing.ribonucleases	(at3g20420 : 219.0) double-stranded RNA binding / ribonuclease III. Required for 3 external transcribed spacer (ETS) cleavage of the pre-rRNA in vivo. Localizes in the nucleus and cytoplasm.; RNAse THREE-like protein 2 (RTL2); FUNCTIONS IN: double-stranded RNA binding, ribonuclease III activity; INVOLVED IN: RNA processing; LOCATED IN: nucleus, cytoplasm; EXPRESSED IN: 23 plant structures; EXPRES…	T
	Pp03G025340.1	27.1.19	RNA.processing.ribonucleases	(at3g07750 : 433.0) 3-5-exoribonuclease family protein; FUNCTIONS IN: 3-5-exoribonuclease activity, RNA binding; INVOLVED IN: RNA processing; LOCATED IN: cellular_component unknown; EXPRESSED IN: 21 plant structures; EXPRESSED DURING: 13 growth stages; CONTAINS InterPro DOMAIN/s: Exoribonuclease, phosphorolytic domain 2 (InterPro:IPR015847), Exoribonuclease, phosphorolytic domain 1 (InterPro:IPR0…	T
	Pp06G002340.1	27.1.19	RNA.processing.ribonucleases	(at3g07750 : 444.0) 3-5-exoribonuclease family protein; FUNCTIONS IN: 3-5-exoribonuclease activity, RNA binding; INVOLVED IN: RNA processing; LOCATED IN: cellular_component unknown; EXPRESSED IN: 21 plant structures; EXPRESSED DURING: 13 growth stages; CONTAINS InterPro DOMAIN/s: Exoribonuclease, phosphorolytic domain 2 (InterPro:IPR015847), Exoribonuclease, phosphorolytic domain 1 (InterPro:IPR0…	T
	Pp06G000230.1	27.1.20	RNA.processing.degradation dicer	(at3g03300 : 1523.0) Encodes a Dicer-like protein that functions in the antiviral silencing response in turnip-crinkle virus-infected plants but not in TMV or CMV-strain-Y-infected plants. Involved in the production of ta-siRNAs. Partially antagonizes the production of miRNAs by DCL1. Substitutes for DCL4 to produce viral siRNA when DCL4 is missing or inhibited. Able to produce siRNAs but not miR…	T
	Pp07G021920.1	27.1.20	RNA.processing.degradation dicer	(at3g03300 : 753.0) Encodes a Dicer-like protein that functions in the antiviral silencing response in turnip-crinkle virus-infected plants but not in TMV or CMV-strain-Y-infected plants. Involved in the production of ta-siRNAs. Partially antagonizes the production of miRNAs by DCL1. Substitutes for DCL4 to produce viral siRNA when DCL4 is missing or inhibited. Able to produce siRNAs but not miRN…	T
	Pp07G021930.1	27.1.20	RNA.processing.degradation dicer	(at3g03300 : 720.0) Encodes a Dicer-like protein that functions in the antiviral silencing response in turnip-crinkle virus-infected plants but not in TMV or CMV-strain-Y-infected plants. Involved in the production of ta-siRNAs. Partially antagonizes the production of miRNAs by DCL1. Substitutes for DCL4 to produce viral siRNA when DCL4 is missing or inhibited. Able to produce siRNAs but not miRN…	T
	Pp07G021940.1	27.1.20	RNA.processing.degradation dicer	(at3g03300 : 681.0) Encodes a Dicer-like protein that functions in the antiviral silencing response in turnip-crinkle virus-infected plants but not in TMV or CMV-strain-Y-infected plants. Involved in the production of ta-siRNAs. Partially antagonizes the production of miRNAs by DCL1. Substitutes for DCL4 to produce viral siRNA when DCL4 is missing or inhibited. Able to produce siRNAs but not miRN…	T
	Pp01G043460.1	27.2	RNA.transcription	(loc_os11g34350.1 : 1137.0) no description available & (at4g19210 : 1133.0) member of RLI subfamily; RNAse l inhibitor protein 2 (RLI2); FUNCTIONS IN: transporter activity; EXPRESSED IN: 26 plant structures; EXPRESSED DURING: 15 growth stages; CONTAINS InterPro DOMAIN/s: ABC transporter-like (InterPro:IPR003439), 4Fe-4S binding domain (InterPro:IPR001450), ATPase, AAA+ type, core (InterPro:IPR003…	T
	Pp03G001780.1	27.2	RNA.transcription	(loc_os11g34350.1 : 778.0) no description available & (at4g19210 : 766.0) member of RLI subfamily; RNAse l inhibitor protein 2 (RLI2); FUNCTIONS IN: transporter activity; EXPRESSED IN: 26 plant structures; EXPRESSED DURING: 15 growth stages; CONTAINS InterPro DOMAIN/s: ABC transporter-like (InterPro:IPR003439), 4Fe-4S binding domain (InterPro:IPR001450), ATPase, AAA+ type, core (InterPro:IPR00359…	T
	Pp03G001840.2	27.2	RNA.transcription	(loc_os11g34350.1 : 1005.0) no description available & (at4g19210 : 998.0) member of RLI subfamily; RNAse l inhibitor protein 2 (RLI2); FUNCTIONS IN: transporter activity; EXPRESSED IN: 26 plant structures; EXPRESSED DURING: 15 growth stages; CONTAINS InterPro DOMAIN/s: ABC transporter-like (InterPro:IPR003439), 4Fe-4S binding domain (InterPro:IPR001450), ATPase, AAA+ type, core (InterPro:IPR0035…	T
	Pp04G024310.1	27.2	RNA.transcription	(p46279|rpb7_soybn : 348.0) DNA-directed RNA polymerase II 19 kDa polypeptide (EC 2.7.7.6) (RNA polymerase II subunit 5) - Glycine max (Soybean) & (at5g59180 : 333.0) Non-catalytic subunit specific to DNA-directed RNA polymerase II; the ortholog of budding yeast RPB7; NRPB7; FUNCTIONS IN: DNA-directed RNA polymerase activity, RNA binding; INVOLVED IN: transcription; LOCATED IN: DNA-directed RNA p…	T
	Pp05G000340.1	27.2	RNA.transcription	(p46279|rpb7_soybn : 347.0) DNA-directed RNA polymerase II 19 kDa polypeptide (EC 2.7.7.6) (RNA polymerase II subunit 5) - Glycine max (Soybean) & (at5g59180 : 331.0) Non-catalytic subunit specific to DNA-directed RNA polymerase II; the ortholog of budding yeast RPB7; NRPB7; FUNCTIONS IN: DNA-directed RNA polymerase activity, RNA binding; INVOLVED IN: transcription; LOCATED IN: DNA-directed RNA p…	T
	Pp01G019650.1	27.3	RNA.regulation of transcription	(at1g79730 : 528.0) Encodes a PAF1 homolog that is involved in the control of flowering time by elevating FLC expression to a level that creates the vernalization-responsive, winter-annual habit. Yeast PAF1 is a component of a five-member complex that associates with RNA pol II and is thought to regulate gene expression by recruiting SET1 (a histone 3 Lys 4 [H3-K4] methyl transferase) to the init…	T
	Pp03G005730.1	27.3	RNA.regulation of transcription	(at1g79730 : 536.0) Encodes a PAF1 homolog that is involved in the control of flowering time by elevating FLC expression to a level that creates the vernalization-responsive, winter-annual habit. Yeast PAF1 is a component of a five-member complex that associates with RNA pol II and is thought to regulate gene expression by recruiting SET1 (a histone 3 Lys 4 [H3-K4] methyl transferase) to the init…	T
	Pp01G043600.1	27.3.4	RNA.regulation of transcription.ARF, Auxin Response Factor family	(at1g19850 : 1007.0) Encodes a transcription factor (IAA24) mediating embryo axis formation and vascular development. Similar to AUXIN RESPONSIVE FACTOR 1 (ARF1) shown to bind to auxin responsive elements (AREs), and to the maize transcriptional activator VIVIPAROUS 1( VP1). In situ hybridization shows expression in provascular tissue of embryos, the emerging shoot primordia, then is restricted t…	T
	Pp01G030450.1	27.3.5	RNA.regulation of transcription.ARR	(loc_os01g67770.1 : 438.0) no description available & (at1g67710 : 420.0) Encodes an Arabidopsis response regulator (ARR) protein that acts in concert with other type-B ARRs in the cytokinin signaling pathway.; response regulator 11 (ARR11); CONTAINS InterPro DOMAIN/s: Response regulator, plant B-type (InterPro:IPR017053), Myb-like DNA-binding domain, SHAQKYF class (InterPro:IPR006447), CheY-like…	T
	Pp02G026350.1	27.3.6	RNA.regulation of transcription.bHLH,Basic Helix-Loop-Helix family	(at5g46830 : 209.0) Calcium-binding transcription factor involved in salt stress signaling.; NACL-inducible gene 1 (NIG1); CONTAINS InterPro DOMAIN/s: Helix-loop-helix DNA-binding domain (InterPro:IPR001092), Helix-loop-helix DNA-binding (InterPro:IPR011598); BEST Arabidopsis thaliana protein match is: Basic helix-loop-helix (bHLH) DNA-binding family protein (TAIR:AT1G32640.1); Has 1807 Blast hit…	T
	Pp05G010840.1	27.3.6	RNA.regulation of transcription.bHLH,Basic Helix-Loop-Helix family	(at5g46830 : 162.0) Calcium-binding transcription factor involved in salt stress signaling.; NACL-inducible gene 1 (NIG1); CONTAINS InterPro DOMAIN/s: Helix-loop-helix DNA-binding domain (InterPro:IPR001092), Helix-loop-helix DNA-binding (InterPro:IPR011598); BEST Arabidopsis thaliana protein match is: Basic helix-loop-helix (bHLH) DNA-binding family protein (TAIR:AT1G32640.1); Has 1807 Blast hit…	T
	Pp05G010850.1	27.3.6	RNA.regulation of transcription.bHLH,Basic Helix-Loop-Helix family	(at4g00870 : 202.0) basic helix-loop-helix (bHLH) DNA-binding superfamily protein; FUNCTIONS IN: DNA binding, sequence-specific DNA binding transcription factor activity; INVOLVED IN: regulation of transcription; LOCATED IN: nucleus; EXPRESSED IN: 9 plant structures; EXPRESSED DURING: 6 growth stages; CONTAINS InterPro DOMAIN/s: Helix-loop-helix DNA-binding domain (InterPro:IPR001092), Helix-loop…	T
	Pp05G010860.1	27.3.6	RNA.regulation of transcription.bHLH,Basic Helix-Loop-Helix family	(at4g17880 : 219.0) Basic helix-loop-helix (bHLH) DNA-binding family protein; FUNCTIONS IN: DNA binding, sequence-specific DNA binding transcription factor activity; INVOLVED IN: regulation of transcription; LOCATED IN: nucleus; EXPRESSED IN: 22 plant structures; EXPRESSED DURING: 13 growth stages; CONTAINS InterPro DOMAIN/s: Helix-loop-helix DNA-binding domain (InterPro:IPR001092), Helix-loop-he…	T
	Pp05G010870.1	27.3.6	RNA.regulation of transcription.bHLH,Basic Helix-Loop-Helix family	(at4g00870 : 221.0) basic helix-loop-helix (bHLH) DNA-binding superfamily protein; FUNCTIONS IN: DNA binding, sequence-specific DNA binding transcription factor activity; INVOLVED IN: regulation of transcription; LOCATED IN: nucleus; EXPRESSED IN: 9 plant structures; EXPRESSED DURING: 6 growth stages; CONTAINS InterPro DOMAIN/s: Helix-loop-helix DNA-binding domain (InterPro:IPR001092), Helix-loop…	T
	Pp05G010880.1	27.3.6	RNA.regulation of transcription.bHLH,Basic Helix-Loop-Helix family	(at4g17880 : 251.0) Basic helix-loop-helix (bHLH) DNA-binding family protein; FUNCTIONS IN: DNA binding, sequence-specific DNA binding transcription factor activity; INVOLVED IN: regulation of transcription; LOCATED IN: nucleus; EXPRESSED IN: 22 plant structures; EXPRESSED DURING: 13 growth stages; CONTAINS InterPro DOMAIN/s: Helix-loop-helix DNA-binding domain (InterPro:IPR001092), Helix-loop-he…	T
	Pp05G015020.1	27.3.6	RNA.regulation of transcription.bHLH,Basic Helix-Loop-Helix family	(at4g17880 : 212.0) Basic helix-loop-helix (bHLH) DNA-binding family protein; FUNCTIONS IN: DNA binding, sequence-specific DNA binding transcription factor activity; INVOLVED IN: regulation of transcription; LOCATED IN: nucleus; EXPRESSED IN: 22 plant structures; EXPRESSED DURING: 13 growth stages; CONTAINS InterPro DOMAIN/s: Helix-loop-helix DNA-binding domain (InterPro:IPR001092), Helix-loop-he…	T
	Pp05G015040.1	27.3.6	RNA.regulation of transcription.bHLH,Basic Helix-Loop-Helix family	(at4g00870 : 212.0) basic helix-loop-helix (bHLH) DNA-binding superfamily protein; FUNCTIONS IN: DNA binding, sequence-specific DNA binding transcription factor activity; INVOLVED IN: regulation of transcription; LOCATED IN: nucleus; EXPRESSED IN: 9 plant structures; EXPRESSED DURING: 6 growth stages; CONTAINS InterPro DOMAIN/s: Helix-loop-helix DNA-binding domain (InterPro:IPR001092), Helix-loop…	T
	Pp06G014900.1	27.3.6	RNA.regulation of transcription.bHLH,Basic Helix-Loop-Helix family	(loc_os03g51580.1 : 157.0) no description available & (at2g22750 : 154.0) basic helix-loop-helix (bHLH) DNA-binding superfamily protein; FUNCTIONS IN: DNA binding, sequence-specific DNA binding transcription factor activity; INVOLVED IN: regulation of transcription; LOCATED IN: nucleus; EXPRESSED IN: sepal; EXPRESSED DURING: petal differentiation and expansion stage; CONTAINS InterPro DOMAIN/s: H…	T
	Pp06G014920.1	27.3.6	RNA.regulation of transcription.bHLH,Basic Helix-Loop-Helix family	(loc_os03g51580.1 : 223.0) no description available & (at4g37850 : 220.0) basic helix-loop-helix (bHLH) DNA-binding superfamily protein; FUNCTIONS IN: DNA binding, sequence-specific DNA binding transcription factor activity; INVOLVED IN: regulation of transcription; LOCATED IN: nucleus; CONTAINS InterPro DOMAIN/s: Helix-loop-helix DNA-binding domain (InterPro:IPR001092), Helix-loop-helix DNA-bind…	T
	Pp08G019100.1	27.3.6	RNA.regulation of transcription.bHLH,Basic Helix-Loop-Helix family	(at4g37850 : 200.0) basic helix-loop-helix (bHLH) DNA-binding superfamily protein; FUNCTIONS IN: DNA binding, sequence-specific DNA binding transcription factor activity; INVOLVED IN: regulation of transcription; LOCATED IN: nucleus; CONTAINS InterPro DOMAIN/s: Helix-loop-helix DNA-binding domain (InterPro:IPR001092), Helix-loop-helix DNA-binding (InterPro:IPR011598); BEST Arabidopsis thaliana pr…	T
	Pp07G023070.1	27.3.6	RNA.regulation of transcription.bHLH,Basic Helix-Loop-Helix family	(at3g56970 : 118.0) Encodes a member of the basic helix-loop-helix transcription factor family protein.; BHLH038; FUNCTIONS IN: DNA binding, sequence-specific DNA binding transcription factor activity; INVOLVED IN: regulation of transcription; LOCATED IN: nucleus; CONTAINS InterPro DOMAIN/s: Achaete-scute transcription factor related (InterPro:IPR015660), Helix-loop-helix DNA-binding domain (Inte…	T
	Pp07G023150.1	27.3.6	RNA.regulation of transcription.bHLH,Basic Helix-Loop-Helix family	(at3g56970 : 182.0) Encodes a member of the basic helix-loop-helix transcription factor family protein.; BHLH038; FUNCTIONS IN: DNA binding, sequence-specific DNA binding transcription factor activity; INVOLVED IN: regulation of transcription; LOCATED IN: nucleus; CONTAINS InterPro DOMAIN/s: Achaete-scute transcription factor related (InterPro:IPR015660), Helix-loop-helix DNA-binding domain (Inte…	T
	Pp07G023160.1	27.3.6	RNA.regulation of transcription.bHLH,Basic Helix-Loop-Helix family	(at3g56970 : 179.0) Encodes a member of the basic helix-loop-helix transcription factor family protein.; BHLH038; FUNCTIONS IN: DNA binding, sequence-specific DNA binding transcription factor activity; INVOLVED IN: regulation of transcription; LOCATED IN: nucleus; CONTAINS InterPro DOMAIN/s: Achaete-scute transcription factor related (InterPro:IPR015660), Helix-loop-helix DNA-binding domain (Inte…	T
	Pp07G023180.1	27.3.6	RNA.regulation of transcription.bHLH,Basic Helix-Loop-Helix family	(at3g56970 : 173.0) Encodes a member of the basic helix-loop-helix transcription factor family protein.; BHLH038; FUNCTIONS IN: DNA binding, sequence-specific DNA binding transcription factor activity; INVOLVED IN: regulation of transcription; LOCATED IN: nucleus; CONTAINS InterPro DOMAIN/s: Achaete-scute transcription factor related (InterPro:IPR015660), Helix-loop-helix DNA-binding domain (Inte…	T
	Pp07G023190.1	27.3.6	RNA.regulation of transcription.bHLH,Basic Helix-Loop-Helix family	(at3g56970 : 136.0) Encodes a member of the basic helix-loop-helix transcription factor family protein.; BHLH038; FUNCTIONS IN: DNA binding, sequence-specific DNA binding transcription factor activity; INVOLVED IN: regulation of transcription; LOCATED IN: nucleus; CONTAINS InterPro DOMAIN/s: Achaete-scute transcription factor related (InterPro:IPR015660), Helix-loop-helix DNA-binding domain (Inte…	T
	Pp06G030000.1	27.3.6	RNA.regulation of transcription.bHLH,Basic Helix-Loop-Helix family	(at2g28160 : 120.0) Encodes a putative transcription factor that regulates iron uptake responses. mRNA is detected in the outer cell layers of the root and accumulates in response to iron deficiency. The expression of many iron-regulated genes is dependent on FIT1. It specifically regulates FRO2 at the level of mRNA accumulation and IRT1 at the level of protein accumulation.Similar to FER in toma…	T
	Pp01G038610.1	27.3.7	RNA.regulation of transcription.C2C2(Zn) CO-like, Constans-like zinc finger family	(at1g68190 : 225.0) B-box zinc finger family protein; FUNCTIONS IN: sequence-specific DNA binding transcription factor activity, zinc ion binding; INVOLVED IN: regulation of transcription; LOCATED IN: endomembrane system, intracellular; EXPRESSED IN: 14 plant structures; EXPRESSED DURING: 8 growth stages; CONTAINS InterPro DOMAIN/s: Zinc finger, B-box (InterPro:IPR000315); BEST Arabidopsis thalia…	T
	Pp01G038630.1	27.3.7	RNA.regulation of transcription.C2C2(Zn) CO-like, Constans-like zinc finger family	(at1g68190 : 199.0) B-box zinc finger family protein; FUNCTIONS IN: sequence-specific DNA binding transcription factor activity, zinc ion binding; INVOLVED IN: regulation of transcription; LOCATED IN: endomembrane system, intracellular; EXPRESSED IN: 14 plant structures; EXPRESSED DURING: 8 growth stages; CONTAINS InterPro DOMAIN/s: Zinc finger, B-box (InterPro:IPR000315); BEST Arabidopsis thalia…	T
	Pp01G050900.1	27.3.9	RNA.regulation of transcription.C2C2(Zn) GATA transcription factor family	(at5g25830 : 269.0) Encodes a member of the GATA factor family of zinc finger transcription factors.; GATA transcription factor 12 (GATA12); CONTAINS InterPro DOMAIN/s: Zinc finger, NHR/GATA-type (InterPro:IPR013088), Transcription factor, GATA, plant (InterPro:IPR016679), Zinc finger, GATA-type (InterPro:IPR000679); BEST Arabidopsis thaliana protein match is: GATA transcription factor 9 (TAIR:AT…	T
	Pp01G050910.1	27.3.9	RNA.regulation of transcription.C2C2(Zn) GATA transcription factor family	(at5g25830 : 232.0) Encodes a member of the GATA factor family of zinc finger transcription factors.; GATA transcription factor 12 (GATA12); CONTAINS InterPro DOMAIN/s: Zinc finger, NHR/GATA-type (InterPro:IPR013088), Transcription factor, GATA, plant (InterPro:IPR016679), Zinc finger, GATA-type (InterPro:IPR000679); BEST Arabidopsis thaliana protein match is: GATA transcription factor 9 (TAIR:AT…	T
	Pp03G005970.1	27.3.9	RNA.regulation of transcription.C2C2(Zn) GATA transcription factor family	(at5g25830 : 229.0) Encodes a member of the GATA factor family of zinc finger transcription factors.; GATA transcription factor 12 (GATA12); CONTAINS InterPro DOMAIN/s: Zinc finger, NHR/GATA-type (InterPro:IPR013088), Transcription factor, GATA, plant (InterPro:IPR016679), Zinc finger, GATA-type (InterPro:IPR000679); BEST Arabidopsis thaliana protein match is: GATA transcription factor 9 (TAIR:AT…	T
	Pp01G038230.1	27.3.11	RNA.regulation of transcription.C2H2 zinc finger family	(at3g18290 : 1561.0) Encodes BRUTUS (BTS), a putative E3 ligase protein with metal ion binding and DNA binding domains, which negatively regulates the response to iron deficiency.; BRUTUS (BTS); FUNCTIONS IN: zinc ion binding; INVOLVED IN: cellular response to iron ion starvation, embryo development ending in seed dormancy; EXPRESSED IN: 23 plant structures; EXPRESSED DURING: 14 growth stages; CO…	T
	Pp02G014210.1	27.3.11	RNA.regulation of transcription.C2H2 zinc finger family	(at3g18290 : 616.0) Encodes BRUTUS (BTS), a putative E3 ligase protein with metal ion binding and DNA binding domains, which negatively regulates the response to iron deficiency.; BRUTUS (BTS); FUNCTIONS IN: zinc ion binding; INVOLVED IN: cellular response to iron ion starvation, embryo development ending in seed dormancy; EXPRESSED IN: 23 plant structures; EXPRESSED DURING: 14 growth stages; CON…	T
	Pp05G002200.1	27.3.11	RNA.regulation of transcription.C2H2 zinc finger family	(at3g18290 : 1684.0) Encodes BRUTUS (BTS), a putative E3 ligase protein with metal ion binding and DNA binding domains, which negatively regulates the response to iron deficiency.; BRUTUS (BTS); FUNCTIONS IN: zinc ion binding; INVOLVED IN: cellular response to iron ion starvation, embryo development ending in seed dormancy; EXPRESSED IN: 23 plant structures; EXPRESSED DURING: 14 growth stages; CO…	T
	Pp01G005480.1	27.3.11	RNA.regulation of transcription.C2H2 zinc finger family	(at1g72050 : 92.0) Encodes a transcriptional factor TFIIIA required for transcription of 5S rRNA gene. 5S rRNA is the smallest constituent of the ribosome. Work on one of the gene models AT1G72050.2 showed that it encodes a protein with nine Cys(2)-His(2)-type zinc fingers, a characteristic feature of TFIIIA proteins. AT1G72050.2 also contains a 23 amino acid spacer between fingers 1 and 2, a 66 …	T
	Pp01G061210.1	27.3.11	RNA.regulation of transcription.C2H2 zinc finger family	(at1g72050 : 286.0) Encodes a transcriptional factor TFIIIA required for transcription of 5S rRNA gene. 5S rRNA is the smallest constituent of the ribosome. Work on one of the gene models AT1G72050.2 showed that it encodes a protein with nine Cys(2)-His(2)-type zinc fingers, a characteristic feature of TFIIIA proteins. AT1G72050.2 also contains a 23 amino acid spacer between fingers 1 and 2, a 66…	T
	Pp07G003960.1	27.3.11	RNA.regulation of transcription.C2H2 zinc finger family	(at1g72050 : 413.0) Encodes a transcriptional factor TFIIIA required for transcription of 5S rRNA gene. 5S rRNA is the smallest constituent of the ribosome. Work on one of the gene models AT1G72050.2 showed that it encodes a protein with nine Cys(2)-His(2)-type zinc fingers, a characteristic feature of TFIIIA proteins. AT1G72050.2 also contains a 23 amino acid spacer between fingers 1 and 2, a 66…	T
	Pp03G026610.1	27.3.22	RNA.regulation of transcription.HB,Homeobox transcription factor family	(at1g62360 : 158.0) Class I knotted-like homeodomain protein that is required for shoot apical meristem (SAM) formation during embryogenesis and for SAM function throughout the lifetime of the plant. Functions by preventing incorporation of cells in the meristem center into differentiating organ primordia.; SHOOT MERISTEMLESS (STM); CONTAINS InterPro DOMAIN/s: KNOX2 (InterPro:IPR005541), ELK (Int…	T
	Pp03G026620.1	27.3.22	RNA.regulation of transcription.HB,Homeobox transcription factor family	(at1g62360 : 169.0) Class I knotted-like homeodomain protein that is required for shoot apical meristem (SAM) formation during embryogenesis and for SAM function throughout the lifetime of the plant. Functions by preventing incorporation of cells in the meristem center into differentiating organ primordia.; SHOOT MERISTEMLESS (STM); CONTAINS InterPro DOMAIN/s: KNOX2 (InterPro:IPR005541), ELK (Int…	T
	Pp04G001390.1	27.3.22	RNA.regulation of transcription.HB,Homeobox transcription factor family	(p46608|hsbh1_soybn : 438.0) Homeobox protein SBH1 - Glycine max (Soybean) & (at1g62360 : 437.0) Class I knotted-like homeodomain protein that is required for shoot apical meristem (SAM) formation during embryogenesis and for SAM function throughout the lifetime of the plant. Functions by preventing incorporation of cells in the meristem center into differentiating organ primordia.; SHOOT MERISTE…	T
	Pp01G059200.5	27.3.24	RNA.regulation of transcription.MADS box transcription factor family	(at4g24540 : 160.0) Encodes a MADS-box protein involved in flowering. Regulates the expression of SOC1 and is also upregulated by SOC1. Binds with IMK3 kinase domain. Phosphorylated by IMK3; likely to be a target for IMK3 kinase domain.; AGAMOUS-like 24 (AGL24); FUNCTIONS IN: sequence-specific DNA binding, protein homodimerization activity, protein heterodimerization activity, sequence-specific D…	T
	Pp01G059220.1	27.3.24	RNA.regulation of transcription.MADS box transcription factor family	(at4g24540 : 176.0) Encodes a MADS-box protein involved in flowering. Regulates the expression of SOC1 and is also upregulated by SOC1. Binds with IMK3 kinase domain. Phosphorylated by IMK3; likely to be a target for IMK3 kinase domain.; AGAMOUS-like 24 (AGL24); FUNCTIONS IN: sequence-specific DNA binding, protein homodimerization activity, protein heterodimerization activity, sequence-specific D…	T
	Pp01G059230.1	27.3.24	RNA.regulation of transcription.MADS box transcription factor family	(at2g22540 : 129.0) Encodes a nuclear protein that acts as a floral repressor and that functions within the thermosensory pathway. SVP represses FT expression via direct binding to the vCArG III motif in the FT promoter.; SHORT VEGETATIVE PHASE (SVP); CONTAINS InterPro DOMAIN/s: Transcription factor, MADS-box (InterPro:IPR002100), Transcription factor, K-box (InterPro:IPR002487); BEST Arabidopsis…	T
	Pp01G059240.1	27.3.24	RNA.regulation of transcription.MADS box transcription factor family	(at4g24540 : 197.0) Encodes a MADS-box protein involved in flowering. Regulates the expression of SOC1 and is also upregulated by SOC1. Binds with IMK3 kinase domain. Phosphorylated by IMK3; likely to be a target for IMK3 kinase domain.; AGAMOUS-like 24 (AGL24); FUNCTIONS IN: sequence-specific DNA binding, protein homodimerization activity, protein heterodimerization activity, sequence-specific D…	T
	Pp08G010180.1	27.3.24	RNA.regulation of transcription.MADS box transcription factor family	(at2g22540 : 217.0) Encodes a nuclear protein that acts as a floral repressor and that functions within the thermosensory pathway. SVP represses FT expression via direct binding to the vCArG III motif in the FT promoter.; SHORT VEGETATIVE PHASE (SVP); CONTAINS InterPro DOMAIN/s: Transcription factor, MADS-box (InterPro:IPR002100), Transcription factor, K-box (InterPro:IPR002487); BEST Arabidopsis…	T
	Pp01G059340.1	27.3.25	RNA.regulation of transcription.MYB domain transcription factor family	(at1g09710 : 234.0) Homeodomain-like superfamily protein; FUNCTIONS IN: DNA binding; INVOLVED IN: regulation of transcription; CONTAINS InterPro DOMAIN/s: SANT, DNA-binding (InterPro:IPR001005), Myb, DNA-binding (InterPro:IPR014778), Homeodomain-like (InterPro:IPR009057), HTH transcriptional regulator, Myb-type, DNA-binding (InterPro:IPR017930), Homeodomain-related (InterPro:IPR012287), Myb trans…	T
	Pp01G059350.1	27.3.25	RNA.regulation of transcription.MYB domain transcription factor family	(at1g09710 : 262.0) Homeodomain-like superfamily protein; FUNCTIONS IN: DNA binding; INVOLVED IN: regulation of transcription; CONTAINS InterPro DOMAIN/s: SANT, DNA-binding (InterPro:IPR001005), Myb, DNA-binding (InterPro:IPR014778), Homeodomain-like (InterPro:IPR009057), HTH transcriptional regulator, Myb-type, DNA-binding (InterPro:IPR017930), Homeodomain-related (InterPro:IPR012287), Myb trans…	T
	Pp03G012590.1	27.3.25	RNA.regulation of transcription.MYB domain transcription factor family	(at1g25360 : 722.0) Pentatricopeptide repeat (PPR) superfamily protein; FUNCTIONS IN: molecular_function unknown; INVOLVED IN: biological_process unknown; LOCATED IN: cellular_component unknown; EXPRESSED IN: 16 plant structures; EXPRESSED DURING: 9 growth stages; CONTAINS InterPro DOMAIN/s: Pentatricopeptide repeat (InterPro:IPR002885); BEST Arabidopsis thaliana protein match is: pentatricopepti…	T
	Pp03G012610.1	27.3.25	RNA.regulation of transcription.MYB domain transcription factor family	(at1g25360 : 1038.0) Pentatricopeptide repeat (PPR) superfamily protein; FUNCTIONS IN: molecular_function unknown; INVOLVED IN: biological_process unknown; LOCATED IN: cellular_component unknown; EXPRESSED IN: 16 plant structures; EXPRESSED DURING: 9 growth stages; CONTAINS InterPro DOMAIN/s: Pentatricopeptide repeat (InterPro:IPR002885); BEST Arabidopsis thaliana protein match is: pentatricopept…	T
	Pp01G061140.1	27.3.30	RNA.regulation of transcription.Trihelix, Triple-Helix transcription factor family	(at3g01560 : 303.0) CONTAINS InterPro DOMAIN/s: Ubiquitin-associated/translation elongation factor EF1B, N-terminal, eukaryote (InterPro:IPR015940), Protein of unknown function DUF1421 (InterPro:IPR010820), UBA-like (InterPro:IPR009060); BEST Arabidopsis thaliana protein match is: Protein of unknown function (DUF1421) (TAIR:AT5G14540.1); Has 90069 Blast hits to 50370 proteins in 2078 species: Arc…	T
	Pp03G033920.1	27.3.30	RNA.regulation of transcription.Trihelix, Triple-Helix transcription factor family	(at5g14540 : 221.0) FUNCTIONS IN: molecular_function unknown; INVOLVED IN: biological_process unknown; LOCATED IN: cellular_component unknown; EXPRESSED IN: 23 plant structures; EXPRESSED DURING: 13 growth stages; CONTAINS InterPro DOMAIN/s: Ubiquitin-associated/translation elongation factor EF1B, N-terminal, eukaryote (InterPro:IPR015940), UBA-like (InterPro:IPR009060), Protein of unknown functi…	T
	Pp01G033820.1	27.3.32	RNA.regulation of transcription.WRKY domain transcription factor family	(loc_os06g05380.1 : 253.0) no description available & (at5g15130 : 249.0) member of WRKY Transcription Factor; Group II-b; contribute to basal immunity.; WRKY DNA-binding protein 72 (WRKY72); CONTAINS InterPro DOMAIN/s: DNA-binding WRKY (InterPro:IPR003657); BEST Arabidopsis thaliana protein match is: WRKY DNA-binding protein 61 (TAIR:AT1G18860.1); Has 6758 Blast hits to 4151 proteins in 378 spec…	T
	Pp03G032270.1	27.3.32	RNA.regulation of transcription.WRKY domain transcription factor family	(at5g15130 : 273.0) member of WRKY Transcription Factor; Group II-b; contribute to basal immunity.; WRKY DNA-binding protein 72 (WRKY72); CONTAINS InterPro DOMAIN/s: DNA-binding WRKY (InterPro:IPR003657); BEST Arabidopsis thaliana protein match is: WRKY DNA-binding protein 61 (TAIR:AT1G18860.1); Has 6758 Blast hits to 4151 proteins in 378 species: Archae - 0; Bacteria - 669; Metazoa - 395; Fungi …	T
	Pp05G005490.1	27.3.32	RNA.regulation of transcription.WRKY domain transcription factor family	(loc_os06g05380.1 : 249.0) no description available & (at5g15130 : 237.0) member of WRKY Transcription Factor; Group II-b; contribute to basal immunity.; WRKY DNA-binding protein 72 (WRKY72); CONTAINS InterPro DOMAIN/s: DNA-binding WRKY (InterPro:IPR003657); BEST Arabidopsis thaliana protein match is: WRKY DNA-binding protein 61 (TAIR:AT1G18860.1); Has 6758 Blast hits to 4151 proteins in 378 spec…	T
	Pp01G033790.1	27.3.35	RNA.regulation of transcription.bZIP transcription factor family	(at1g27000 : 273.0) Protein of unknown function (DUF1664); CONTAINS InterPro DOMAIN/s: Protein of unknown function DUF1664 (InterPro:IPR012458); BEST Arabidopsis thaliana protein match is: Protein of unknown function (DUF1664) (TAIR:AT2G02730.2); Has 199 Blast hits to 190 proteins in 29 species: Archae - 0; Bacteria - 14; Metazoa - 2; Fungi - 2; Plants - 161; Viruses - 0; Other Eukaryotes - 20 (s…	T
	Pp01G053660.1	27.3.35	RNA.regulation of transcription.bZIP transcription factor family	(at1g27000 : 164.0) Protein of unknown function (DUF1664); CONTAINS InterPro DOMAIN/s: Protein of unknown function DUF1664 (InterPro:IPR012458); BEST Arabidopsis thaliana protein match is: Protein of unknown function (DUF1664) (TAIR:AT2G02730.2); Has 199 Blast hits to 190 proteins in 29 species: Archae - 0; Bacteria - 14; Metazoa - 2; Fungi - 2; Plants - 161; Viruses - 0; Other Eukaryotes - 20 (s…	T
	Pp02G019660.1	27.3.35	RNA.regulation of transcription.bZIP transcription factor family	(at1g27000 : 153.0) Protein of unknown function (DUF1664); CONTAINS InterPro DOMAIN/s: Protein of unknown function DUF1664 (InterPro:IPR012458); BEST Arabidopsis thaliana protein match is: Protein of unknown function (DUF1664) (TAIR:AT2G02730.2); Has 199 Blast hits to 190 proteins in 29 species: Archae - 0; Bacteria - 14; Metazoa - 2; Fungi - 2; Plants - 161; Viruses - 0; Other Eukaryotes - 20 (s…	T
	Pp03G011980.1	27.3.35	RNA.regulation of transcription.bZIP transcription factor family	(at1g27000 : 154.0) Protein of unknown function (DUF1664); CONTAINS InterPro DOMAIN/s: Protein of unknown function DUF1664 (InterPro:IPR012458); BEST Arabidopsis thaliana protein match is: Protein of unknown function (DUF1664) (TAIR:AT2G02730.2); Has 199 Blast hits to 190 proteins in 29 species: Archae - 0; Bacteria - 14; Metazoa - 2; Fungi - 2; Plants - 161; Viruses - 0; Other Eukaryotes - 20 (s…	T
	Pp03G016080.1	27.3.35	RNA.regulation of transcription.bZIP transcription factor family	(at1g27000 : 157.0) Protein of unknown function (DUF1664); CONTAINS InterPro DOMAIN/s: Protein of unknown function DUF1664 (InterPro:IPR012458); BEST Arabidopsis thaliana protein match is: Protein of unknown function (DUF1664) (TAIR:AT2G02730.2); Has 199 Blast hits to 190 proteins in 29 species: Archae - 0; Bacteria - 14; Metazoa - 2; Fungi - 2; Plants - 161; Viruses - 0; Other Eukaryotes - 20 (s…	T
	Pp04G031790.1	27.3.35	RNA.regulation of transcription.bZIP transcription factor family	(at1g27000 : 164.0) Protein of unknown function (DUF1664); CONTAINS InterPro DOMAIN/s: Protein of unknown function DUF1664 (InterPro:IPR012458); BEST Arabidopsis thaliana protein match is: Protein of unknown function (DUF1664) (TAIR:AT2G02730.2); Has 199 Blast hits to 190 proteins in 29 species: Archae - 0; Bacteria - 14; Metazoa - 2; Fungi - 2; Plants - 161; Viruses - 0; Other Eukaryotes - 20 (s…	T
	Pp02G007610.1	27.3.36	RNA.regulation of transcription.Argonaute	(loc_os01g16870.4 : 1171.0) no description available & (at2g27040 : 1163.0) AGO4 is a member of a class of PAZ/PIWI domain containing proteins involved in siRNA mediated gene silencing.Loss of function mutations have reduced site specific CpNpG and CpHpH methylation and increased susceptibility to bacterial pathogens.; ARGONAUTE 4 (AGO4); CONTAINS InterPro DOMAIN/s: Domain of unknown function DUF…	T
	Pp02G007620.1	27.3.36	RNA.regulation of transcription.Argonaute	(loc_os01g16870.4 : 1214.0) no description available & (at2g27040 : 1188.0) AGO4 is a member of a class of PAZ/PIWI domain containing proteins involved in siRNA mediated gene silencing.Loss of function mutations have reduced site specific CpNpG and CpHpH methylation and increased susceptibility to bacterial pathogens.; ARGONAUTE 4 (AGO4); CONTAINS InterPro DOMAIN/s: Domain of unknown function DUF…	T
	Pp03G026340.1	27.3.36	RNA.regulation of transcription.Argonaute	(at2g32940 : 1105.0) Encodes a nuclear localized 879-amino-acid protein that contains conserved PAZ and PIWI domains that is important for the accumulation of specific heterochromatin-related siRNAs, and for DNA methylation and transcriptional gene silencing.; ARGONAUTE 6 (AGO6); CONTAINS InterPro DOMAIN/s: Domain of unknown function DUF1785 (InterPro:IPR014811), Stem cell self-renewal protein Pi…	T
	Pp06G023910.1	27.3.36	RNA.regulation of transcription.Argonaute	(at2g27040 : 1385.0) AGO4 is a member of a class of PAZ/PIWI domain containing proteins involved in siRNA mediated gene silencing.Loss of function mutations have reduced site specific CpNpG and CpHpH methylation and increased susceptibility to bacterial pathogens.; ARGONAUTE 4 (AGO4); CONTAINS InterPro DOMAIN/s: Domain of unknown function DUF1785 (InterPro:IPR014811), Stem cell self-renewal prote…	T
	Pp02G001470.1	27.3.37	RNA.regulation of transcription.AS2,Lateral Organ Boundaries Gene Family	(at3g26660 : 131.0) LOB domain-containing protein 24 (LBD24); INVOLVED IN: biological_process unknown; LOCATED IN: membrane; EXPRESSED IN: leaf; CONTAINS InterPro DOMAIN/s: Lateral organ boundaries, LOB (InterPro:IPR004883); BEST Arabidopsis thaliana protein match is: LOB domain-containing protein 23 (TAIR:AT3G26620.1); Has 984 Blast hits to 979 proteins in 25 species: Archae - 0; Bacteria - 0; M…	T
	Pp02G035080.1	27.3.37	RNA.regulation of transcription.AS2,Lateral Organ Boundaries Gene Family	(at3g26660 : 151.0) LOB domain-containing protein 24 (LBD24); INVOLVED IN: biological_process unknown; LOCATED IN: membrane; EXPRESSED IN: leaf; CONTAINS InterPro DOMAIN/s: Lateral organ boundaries, LOB (InterPro:IPR004883); BEST Arabidopsis thaliana protein match is: LOB domain-containing protein 23 (TAIR:AT3G26620.1); Has 984 Blast hits to 979 proteins in 25 species: Archae - 0; Bacteria - 0; M…	T
	Pp03G001850.1	27.3.37	RNA.regulation of transcription.AS2,Lateral Organ Boundaries Gene Family	(at3g26660 : 139.0) LOB domain-containing protein 24 (LBD24); INVOLVED IN: biological_process unknown; LOCATED IN: membrane; EXPRESSED IN: leaf; CONTAINS InterPro DOMAIN/s: Lateral organ boundaries, LOB (InterPro:IPR004883); BEST Arabidopsis thaliana protein match is: LOB domain-containing protein 23 (TAIR:AT3G26620.1); Has 984 Blast hits to 979 proteins in 25 species: Archae - 0; Bacteria - 0; M…	T
	Pp06G030880.1	27.3.44	RNA.regulation of transcription.Chromatin Remodeling Factors	(at1g08060 : 119.0) MORPHEUS MOLECULE (MOM); INVOLVED IN: chromatin silencing; LOCATED IN: nucleus; EXPRESSED IN: 17 plant structures; EXPRESSED DURING: 7 growth stages; BEST Arabidopsis thaliana protein match is: chromatin remodeling 4 (TAIR:AT5G44800.1); Has 8505 Blast hits to 7857 proteins in 726 species: Archae - 6; Bacteria - 999; Metazoa - 3217; Fungi - 2019; Plants - 785; Viruses - 95; Oth…	T
	Pp06G030890.1	27.3.44	RNA.regulation of transcription.Chromatin Remodeling Factors	(loc_os06g01320.2 : 793.0) no description available & (at1g08060 : 406.0) MORPHEUS MOLECULE (MOM); INVOLVED IN: chromatin silencing; LOCATED IN: nucleus; EXPRESSED IN: 17 plant structures; EXPRESSED DURING: 7 growth stages; BEST Arabidopsis thaliana protein match is: chromatin remodeling 4 (TAIR:AT5G44800.1); Has 8505 Blast hits to 7857 proteins in 726 species: Archae - 6; Bacteria - 999; Metazoa…	T
	Pp07G025470.1	27.3.44	RNA.regulation of transcription.Chromatin Remodeling Factors	(at5g05130 : 872.0) DNA/RNA helicase protein; FUNCTIONS IN: in 6 functions; EXPRESSED IN: 24 plant structures; EXPRESSED DURING: 15 growth stages; CONTAINS InterPro DOMAIN/s: Zinc finger, RING-type, conserved site (InterPro:IPR017907), Zinc finger, RING-type (InterPro:IPR001841), Zinc finger, C3HC4 RING-type (InterPro:IPR018957), DEAD-like helicase, N-terminal (InterPro:IPR014001), DNA/RNA helica…	T
	Pp07G025490.1	27.3.44	RNA.regulation of transcription.Chromatin Remodeling Factors	(at5g05130 : 1087.0) DNA/RNA helicase protein; FUNCTIONS IN: in 6 functions; EXPRESSED IN: 24 plant structures; EXPRESSED DURING: 15 growth stages; CONTAINS InterPro DOMAIN/s: Zinc finger, RING-type, conserved site (InterPro:IPR017907), Zinc finger, RING-type (InterPro:IPR001841), Zinc finger, C3HC4 RING-type (InterPro:IPR018957), DEAD-like helicase, N-terminal (InterPro:IPR014001), DNA/RNA helic…	T
	Pp04G002110.1	27.3.44	RNA.regulation of transcription.Chromatin Remodeling Factors	(at2g33610 : 395.0) Homologous to yeast SWI3 & RSC8, components of the SWI/SNF and RSC chromatin remodeling complexes. Interacts with BSH, AtSWI3A, SWI3C and FCA. Expressed ubiquitously.; switch subunit 3 (SWI3B); FUNCTIONS IN: DNA binding; INVOLVED IN: chromatin remodeling; LOCATED IN: SWI/SNF complex, nucleus; EXPRESSED IN: 19 plant structures; EXPRESSED DURING: 10 growth stages; CONTAINS Inter…	T
	Pp05G025470.1	27.3.44	RNA.regulation of transcription.Chromatin Remodeling Factors	(at2g33610 : 455.0) Homologous to yeast SWI3 & RSC8, components of the SWI/SNF and RSC chromatin remodeling complexes. Interacts with BSH, AtSWI3A, SWI3C and FCA. Expressed ubiquitously.; switch subunit 3 (SWI3B); FUNCTIONS IN: DNA binding; INVOLVED IN: chromatin remodeling; LOCATED IN: SWI/SNF complex, nucleus; EXPRESSED IN: 19 plant structures; EXPRESSED DURING: 10 growth stages; CONTAINS Inter…	T
	Pp02G022160.2	27.3.48	RNA.regulation of transcription.FHA transcription factor	(at2g45460 : 733.0) SMAD/FHA domain-containing protein ; LOCATED IN: chloroplast; EXPRESSED IN: 22 plant structures; EXPRESSED DURING: 12 growth stages; CONTAINS InterPro DOMAIN/s: SMAD/FHA domain (InterPro:IPR008984), Forkhead-associated (FHA) domain (InterPro:IPR000253). & (loc_os03g03560.1 : 569.0) no description available & (reliability: 1466.0) & (original description: -)	T
	Pp03G004460.1	27.3.49	RNA.regulation of transcription.GeBP like	(at1g61730 : 127.0) DNA-binding storekeeper protein-related transcriptional regulator; FUNCTIONS IN: transcription regulator activity; INVOLVED IN: biological_process unknown; LOCATED IN: cytosol, nucleolus, chloroplast; EXPRESSED IN: 24 plant structures; EXPRESSED DURING: 13 growth stages; CONTAINS InterPro DOMAIN/s: Protein of unknown function DUF573 (InterPro:IPR007592); BEST Arabidopsis thali…	T
	Pp07G030240.1	27.3.49	RNA.regulation of transcription.GeBP like	(at4g00390 : 95.5) DNA-binding storekeeper protein-related transcriptional regulator; FUNCTIONS IN: transcription regulator activity; LOCATED IN: nucleolus; EXPRESSED IN: seed; EXPRESSED DURING: E expanded cotyledon stage; CONTAINS InterPro DOMAIN/s: Protein of unknown function DUF573 (InterPro:IPR007592); BEST Arabidopsis thaliana protein match is: DNA-binding storekeeper protein-related transcr…	T
	Pp01G064340.1	27.3.50	RNA.regulation of transcription.General Transcription	(at1g55750 : 602.0) BSD domain (BTF2-like transcription factors, Synapse-associated proteins and DOS2-like proteins); CONTAINS InterPro DOMAIN/s: Kelch related (InterPro:IPR013089), BSD (InterPro:IPR005607); BEST Arabidopsis thaliana protein match is: BSD domain (BTF2-like transcription factors, Synapse-associated proteins and DOS2-like proteins) (TAIR:AT3G61420.1); Has 363 Blast hits to 357 prot…	T
	Pp05G003040.1	27.3.50	RNA.regulation of transcription.General Transcription	(at1g55750 : 365.0) BSD domain (BTF2-like transcription factors, Synapse-associated proteins and DOS2-like proteins); CONTAINS InterPro DOMAIN/s: Kelch related (InterPro:IPR013089), BSD (InterPro:IPR005607); BEST Arabidopsis thaliana protein match is: BSD domain (BTF2-like transcription factors, Synapse-associated proteins and DOS2-like proteins) (TAIR:AT3G61420.1); Has 363 Blast hits to 357 prot…	T
	Pp05G020490.1	27.3.50	RNA.regulation of transcription.General Transcription	(at3g61420 : 334.0) BSD domain (BTF2-like transcription factors, Synapse-associated proteins and DOS2-like proteins); CONTAINS InterPro DOMAIN/s: Kelch related (InterPro:IPR013089), BSD (InterPro:IPR005607); BEST Arabidopsis thaliana protein match is: BSD domain (BTF2-like transcription factors, Synapse-associated proteins and DOS2-like proteins) (TAIR:AT1G55750.1); Has 378 Blast hits to 374 prot…	T
	Pp05G004530.1	27.3.66	RNA.regulation of transcription.Psudo ARR transcription factor family	(at5g61380 : 481.0) Pseudo response regulator involved in the generation of circadian rhythms. TOC1 appears to shorten the period of circumnutation speed. TOC1 contributes to the plant fitness (carbon fixation, biomass) by influencing the circadian clock period. PRR3 may increase the stability of TOC1 by preventing interactions between TOC1 and the F-box protein ZTL. Expression of TOC1 is correla…	T
	Pp05G004550.1	27.3.66	RNA.regulation of transcription.Psudo ARR transcription factor family	(q689g9|prr1_orysa : 303.0) Two-component response regulator-like PRR1 (Pseudo-response regulator 1) (OsPRR1) - Oryza sativa (Rice) & (loc_os02g40510.1 : 303.0) no description available & (at5g61380 : 219.0) Pseudo response regulator involved in the generation of circadian rhythms. TOC1 appears to shorten the period of circumnutation speed. TOC1 contributes to the plant fitness (carbon fixation, …	T
	Pp03G018090.1	27.3.67	RNA.regulation of transcription.putative transcription regulator	(at2g20710 : 443.0) Tetratricopeptide repeat (TPR)-like superfamily protein; CONTAINS InterPro DOMAIN/s: Pentatricopeptide repeat (InterPro:IPR002885); BEST Arabidopsis thaliana protein match is: Tetratricopeptide repeat (TPR)-like superfamily protein (TAIR:AT1G28020.1); Has 35333 Blast hits to 34131 proteins in 2444 species: Archae - 798; Bacteria - 22429; Metazoa - 974; Fungi - 991; Plants - 53…	T
	Pp08G003140.1	27.3.67	RNA.regulation of transcription.putative transcription regulator	(at2g20710 : 394.0) Tetratricopeptide repeat (TPR)-like superfamily protein; CONTAINS InterPro DOMAIN/s: Pentatricopeptide repeat (InterPro:IPR002885); BEST Arabidopsis thaliana protein match is: Tetratricopeptide repeat (TPR)-like superfamily protein (TAIR:AT1G28020.1); Has 35333 Blast hits to 34131 proteins in 2444 species: Archae - 798; Bacteria - 22429; Metazoa - 974; Fungi - 991; Plants - 53…	T
	Pp04G004210.1	27.3.67	RNA.regulation of transcription.putative transcription regulator	(at4g21705 : 403.0) Tetratricopeptide repeat (TPR)-like superfamily protein; CONTAINS InterPro DOMAIN/s: Pentatricopeptide repeat (InterPro:IPR002885); BEST Arabidopsis thaliana protein match is: Tetratricopeptide repeat (TPR)-like superfamily protein (TAIR:AT1G02150.1); Has 30201 Blast hits to 17322 proteins in 780 species: Archae - 12; Bacteria - 1396; Metazoa - 17338; Fungi - 3422; Plants - 50…	T
	Pp04G004220.1	27.3.67	RNA.regulation of transcription.putative transcription regulator	(at4g21705 : 128.0) Tetratricopeptide repeat (TPR)-like superfamily protein; CONTAINS InterPro DOMAIN/s: Pentatricopeptide repeat (InterPro:IPR002885); BEST Arabidopsis thaliana protein match is: Tetratricopeptide repeat (TPR)-like superfamily protein (TAIR:AT1G02150.1); Has 30201 Blast hits to 17322 proteins in 780 species: Archae - 12; Bacteria - 1396; Metazoa - 17338; Fungi - 3422; Plants - 50…	T
	Pp04G017460.1	27.3.67	RNA.regulation of transcription.putative transcription regulator	(at4g21705 : 441.0) Tetratricopeptide repeat (TPR)-like superfamily protein; CONTAINS InterPro DOMAIN/s: Pentatricopeptide repeat (InterPro:IPR002885); BEST Arabidopsis thaliana protein match is: Tetratricopeptide repeat (TPR)-like superfamily protein (TAIR:AT1G02150.1); Has 30201 Blast hits to 17322 proteins in 780 species: Archae - 12; Bacteria - 1396; Metazoa - 17338; Fungi - 3422; Plants - 50…	T
	Pp02G007290.1	27.3.69	RNA.regulation of transcription.SET-domain transcriptional regulator family	(at5g04940 : 749.0) Encodes a SU(VAR)3-9 homolog, a SET domain protein. Known SET domain proteins are involved in epigenetic control of gene expression and act as histone methyltransferases. There are 10 SUVH genes in Arabidopsis and members of this subfamily of the SET proteins have an additional conserved SRA domain.; SU(VAR)3-9 homolog 1 (SUVH1); CONTAINS InterPro DOMAIN/s: SRA-YDG (InterPro:I…	T
	Pp02G010520.1	27.3.69	RNA.regulation of transcription.SET-domain transcriptional regulator family	(at5g04940 : 263.0) Encodes a SU(VAR)3-9 homolog, a SET domain protein. Known SET domain proteins are involved in epigenetic control of gene expression and act as histone methyltransferases. There are 10 SUVH genes in Arabidopsis and members of this subfamily of the SET proteins have an additional conserved SRA domain.; SU(VAR)3-9 homolog 1 (SUVH1); CONTAINS InterPro DOMAIN/s: SRA-YDG (InterPro:I…	T
	Pp07G008090.1	27.3.69	RNA.regulation of transcription.SET-domain transcriptional regulator family	(at5g04940 : 735.0) Encodes a SU(VAR)3-9 homolog, a SET domain protein. Known SET domain proteins are involved in epigenetic control of gene expression and act as histone methyltransferases. There are 10 SUVH genes in Arabidopsis and members of this subfamily of the SET proteins have an additional conserved SRA domain.; SU(VAR)3-9 homolog 1 (SUVH1); CONTAINS InterPro DOMAIN/s: SRA-YDG (InterPro:I…	T
	Pp07G027310.1	27.3.69	RNA.regulation of transcription.SET-domain transcriptional regulator family	(at1g73100 : 605.0) Encodes a SU(VAR)3-9 homolog, a SET domain protein. Known SET domain proteins are involved in epigenetic control of gene expression and act as histone methyltransferases. There are 10 SUVH genes in Arabidopsis and members of this subfamily of the SET proteins have an additional conserved SRA domain.; SU(VAR)3-9 homolog 3 (SUVH3); CONTAINS InterPro DOMAIN/s: SET domain (InterPr…	T
	Pp01G007190.1	27.3.73	RNA.regulation of transcription.Zn-finger(CCHC)	(at5g49400 : 193.0) zinc knuckle (CCHC-type) family protein; FUNCTIONS IN: zinc ion binding, nucleic acid binding; INVOLVED IN: biological_process unknown; LOCATED IN: cellular_component unknown; EXPRESSED IN: 23 plant structures; EXPRESSED DURING: 13 growth stages; CONTAINS InterPro DOMAIN/s: Zinc finger, CCHC-type (InterPro:IPR001878); Has 46316 Blast hits to 20637 proteins in 1119 species: Arc…	T
	Pp01G012600.1	27.3.73	RNA.regulation of transcription.Zn-finger(CCHC)	(at5g49400 : 167.0) zinc knuckle (CCHC-type) family protein; FUNCTIONS IN: zinc ion binding, nucleic acid binding; INVOLVED IN: biological_process unknown; LOCATED IN: cellular_component unknown; EXPRESSED IN: 23 plant structures; EXPRESSED DURING: 13 growth stages; CONTAINS InterPro DOMAIN/s: Zinc finger, CCHC-type (InterPro:IPR001878); Has 46316 Blast hits to 20637 proteins in 1119 species: Arc…	T
	Pp01G000490.1	27.3.99	RNA.regulation of transcription.unclassified	(at5g07900 : 339.0) Mitochondrial transcription termination factor family protein; FUNCTIONS IN: molecular_function unknown; INVOLVED IN: biological_process unknown; LOCATED IN: membrane; EXPRESSED IN: 17 plant structures; EXPRESSED DURING: 11 growth stages; CONTAINS InterPro DOMAIN/s: Mitochodrial transcription termination factor-related (InterPro:IPR003690); BEST Arabidopsis thaliana protein ma…	T
	Pp01G000550.1	27.3.99	RNA.regulation of transcription.unclassified	(at5g07900 : 143.0) Mitochondrial transcription termination factor family protein; FUNCTIONS IN: molecular_function unknown; INVOLVED IN: biological_process unknown; LOCATED IN: membrane; EXPRESSED IN: 17 plant structures; EXPRESSED DURING: 11 growth stages; CONTAINS InterPro DOMAIN/s: Mitochodrial transcription termination factor-related (InterPro:IPR003690); BEST Arabidopsis thaliana protein ma…	T
	Pp01G000570.1	27.3.99	RNA.regulation of transcription.unclassified	(at5g07900 : 193.0) Mitochondrial transcription termination factor family protein; FUNCTIONS IN: molecular_function unknown; INVOLVED IN: biological_process unknown; LOCATED IN: membrane; EXPRESSED IN: 17 plant structures; EXPRESSED DURING: 11 growth stages; CONTAINS InterPro DOMAIN/s: Mitochodrial transcription termination factor-related (InterPro:IPR003690); BEST Arabidopsis thaliana protein ma…	T
	Pp02G004540.1	27.3.99	RNA.regulation of transcription.unclassified	(at5g07900 : 199.0) Mitochondrial transcription termination factor family protein; FUNCTIONS IN: molecular_function unknown; INVOLVED IN: biological_process unknown; LOCATED IN: membrane; EXPRESSED IN: 17 plant structures; EXPRESSED DURING: 11 growth stages; CONTAINS InterPro DOMAIN/s: Mitochodrial transcription termination factor-related (InterPro:IPR003690); BEST Arabidopsis thaliana protein ma…	T
	Pp02G004550.1	27.3.99	RNA.regulation of transcription.unclassified	(at5g07900 : 184.0) Mitochondrial transcription termination factor family protein; FUNCTIONS IN: molecular_function unknown; INVOLVED IN: biological_process unknown; LOCATED IN: membrane; EXPRESSED IN: 17 plant structures; EXPRESSED DURING: 11 growth stages; CONTAINS InterPro DOMAIN/s: Mitochodrial transcription termination factor-related (InterPro:IPR003690); BEST Arabidopsis thaliana protein ma…	T
	Pp02G004570.1	27.3.99	RNA.regulation of transcription.unclassified	(at5g07900 : 189.0) Mitochondrial transcription termination factor family protein; FUNCTIONS IN: molecular_function unknown; INVOLVED IN: biological_process unknown; LOCATED IN: membrane; EXPRESSED IN: 17 plant structures; EXPRESSED DURING: 11 growth stages; CONTAINS InterPro DOMAIN/s: Mitochodrial transcription termination factor-related (InterPro:IPR003690); BEST Arabidopsis thaliana protein ma…	T
	Pp02G004610.1	27.3.99	RNA.regulation of transcription.unclassified	(at5g07900 : 197.0) Mitochondrial transcription termination factor family protein; FUNCTIONS IN: molecular_function unknown; INVOLVED IN: biological_process unknown; LOCATED IN: membrane; EXPRESSED IN: 17 plant structures; EXPRESSED DURING: 11 growth stages; CONTAINS InterPro DOMAIN/s: Mitochodrial transcription termination factor-related (InterPro:IPR003690); BEST Arabidopsis thaliana protein ma…	T
	Pp02G004620.1	27.3.99	RNA.regulation of transcription.unclassified	(at5g07900 : 179.0) Mitochondrial transcription termination factor family protein; FUNCTIONS IN: molecular_function unknown; INVOLVED IN: biological_process unknown; LOCATED IN: membrane; EXPRESSED IN: 17 plant structures; EXPRESSED DURING: 11 growth stages; CONTAINS InterPro DOMAIN/s: Mitochodrial transcription termination factor-related (InterPro:IPR003690); BEST Arabidopsis thaliana protein ma…	T
	Pp02G004950.1	27.3.99	RNA.regulation of transcription.unclassified	(at5g07900 : 150.0) Mitochondrial transcription termination factor family protein; FUNCTIONS IN: molecular_function unknown; INVOLVED IN: biological_process unknown; LOCATED IN: membrane; EXPRESSED IN: 17 plant structures; EXPRESSED DURING: 11 growth stages; CONTAINS InterPro DOMAIN/s: Mitochodrial transcription termination factor-related (InterPro:IPR003690); BEST Arabidopsis thaliana protein ma…	T
	Pp02G005030.1	27.3.99	RNA.regulation of transcription.unclassified	(at5g07900 : 184.0) Mitochondrial transcription termination factor family protein; FUNCTIONS IN: molecular_function unknown; INVOLVED IN: biological_process unknown; LOCATED IN: membrane; EXPRESSED IN: 17 plant structures; EXPRESSED DURING: 11 growth stages; CONTAINS InterPro DOMAIN/s: Mitochodrial transcription termination factor-related (InterPro:IPR003690); BEST Arabidopsis thaliana protein ma…	T
	Pp02G005060.1	27.3.99	RNA.regulation of transcription.unclassified	(at5g07900 : 157.0) Mitochondrial transcription termination factor family protein; FUNCTIONS IN: molecular_function unknown; INVOLVED IN: biological_process unknown; LOCATED IN: membrane; EXPRESSED IN: 17 plant structures; EXPRESSED DURING: 11 growth stages; CONTAINS InterPro DOMAIN/s: Mitochodrial transcription termination factor-related (InterPro:IPR003690); BEST Arabidopsis thaliana protein ma…	T
	Pp02G005140.1	27.3.99	RNA.regulation of transcription.unclassified	(at5g07900 : 208.0) Mitochondrial transcription termination factor family protein; FUNCTIONS IN: molecular_function unknown; INVOLVED IN: biological_process unknown; LOCATED IN: membrane; EXPRESSED IN: 17 plant structures; EXPRESSED DURING: 11 growth stages; CONTAINS InterPro DOMAIN/s: Mitochodrial transcription termination factor-related (InterPro:IPR003690); BEST Arabidopsis thaliana protein ma…	T
	Pp02G005150.1	27.3.99	RNA.regulation of transcription.unclassified	(at5g07900 : 309.0) Mitochondrial transcription termination factor family protein; FUNCTIONS IN: molecular_function unknown; INVOLVED IN: biological_process unknown; LOCATED IN: membrane; EXPRESSED IN: 17 plant structures; EXPRESSED DURING: 11 growth stages; CONTAINS InterPro DOMAIN/s: Mitochodrial transcription termination factor-related (InterPro:IPR003690); BEST Arabidopsis thaliana protein ma…	T
	Pp03G004390.1	27.3.99	RNA.regulation of transcription.unclassified	(at5g07900 : 130.0) Mitochondrial transcription termination factor family protein; FUNCTIONS IN: molecular_function unknown; INVOLVED IN: biological_process unknown; LOCATED IN: membrane; EXPRESSED IN: 17 plant structures; EXPRESSED DURING: 11 growth stages; CONTAINS InterPro DOMAIN/s: Mitochodrial transcription termination factor-related (InterPro:IPR003690); BEST Arabidopsis thaliana protein ma…	T
	Pp07G023480.2	27.3.99	RNA.regulation of transcription.unclassified	(at5g07900 : 144.0) Mitochondrial transcription termination factor family protein; FUNCTIONS IN: molecular_function unknown; INVOLVED IN: biological_process unknown; LOCATED IN: membrane; EXPRESSED IN: 17 plant structures; EXPRESSED DURING: 11 growth stages; CONTAINS InterPro DOMAIN/s: Mitochodrial transcription termination factor-related (InterPro:IPR003690); BEST Arabidopsis thaliana protein ma…	T
	Pp08G028200.1	27.3.99	RNA.regulation of transcription.unclassified	(at5g07900 : 320.0) Mitochondrial transcription termination factor family protein; FUNCTIONS IN: molecular_function unknown; INVOLVED IN: biological_process unknown; LOCATED IN: membrane; EXPRESSED IN: 17 plant structures; EXPRESSED DURING: 11 growth stages; CONTAINS InterPro DOMAIN/s: Mitochodrial transcription termination factor-related (InterPro:IPR003690); BEST Arabidopsis thaliana protein ma…	T
	Pp03G021600.1	27.3.99	RNA.regulation of transcription.unclassified	(at3g17980 : 229.0) Calcium-dependent lipid-binding (CaLB domain) family protein; CONTAINS InterPro DOMAIN/s: C2 membrane targeting protein (InterPro:IPR018029), C2 calcium/lipid-binding domain, CaLB (InterPro:IPR008973), C2 calcium-dependent membrane targeting (InterPro:IPR000008); BEST Arabidopsis thaliana protein match is: Calcium-dependent lipid-binding (CaLB domain) family protein (TAIR:AT1G…	T
	Pp01G008770.1	27.3.99	RNA.regulation of transcription.unclassified	(at5g10770 : 468.0) Eukaryotic aspartyl protease family protein; FUNCTIONS IN: DNA binding, aspartic-type endopeptidase activity; INVOLVED IN: proteolysis; EXPRESSED IN: 12 plant structures; EXPRESSED DURING: 4 anthesis, C globular stage, petal differentiation and expansion stage, E expanded cotyledon stage; CONTAINS InterPro DOMAIN/s: Peptidase aspartic (InterPro:IPR021109), Peptidase aspartic, …	T
	Pp01G046340.1	27.3.99	RNA.regulation of transcription.unclassified	(at5g10770 : 513.0) Eukaryotic aspartyl protease family protein; FUNCTIONS IN: DNA binding, aspartic-type endopeptidase activity; INVOLVED IN: proteolysis; EXPRESSED IN: 12 plant structures; EXPRESSED DURING: 4 anthesis, C globular stage, petal differentiation and expansion stage, E expanded cotyledon stage; CONTAINS InterPro DOMAIN/s: Peptidase aspartic (InterPro:IPR021109), Peptidase aspartic, …	T
	Pp01G046350.1	27.3.99	RNA.regulation of transcription.unclassified	(at5g10770 : 443.0) Eukaryotic aspartyl protease family protein; FUNCTIONS IN: DNA binding, aspartic-type endopeptidase activity; INVOLVED IN: proteolysis; EXPRESSED IN: 12 plant structures; EXPRESSED DURING: 4 anthesis, C globular stage, petal differentiation and expansion stage, E expanded cotyledon stage; CONTAINS InterPro DOMAIN/s: Peptidase aspartic (InterPro:IPR021109), Peptidase aspartic, …	T
	Pp01G046360.1	27.3.99	RNA.regulation of transcription.unclassified	(at5g10770 : 434.0) Eukaryotic aspartyl protease family protein; FUNCTIONS IN: DNA binding, aspartic-type endopeptidase activity; INVOLVED IN: proteolysis; EXPRESSED IN: 12 plant structures; EXPRESSED DURING: 4 anthesis, C globular stage, petal differentiation and expansion stage, E expanded cotyledon stage; CONTAINS InterPro DOMAIN/s: Peptidase aspartic (InterPro:IPR021109), Peptidase aspartic, …	T
	Pp01G046370.1	27.3.99	RNA.regulation of transcription.unclassified	(at5g10770 : 479.0) Eukaryotic aspartyl protease family protein; FUNCTIONS IN: DNA binding, aspartic-type endopeptidase activity; INVOLVED IN: proteolysis; EXPRESSED IN: 12 plant structures; EXPRESSED DURING: 4 anthesis, C globular stage, petal differentiation and expansion stage, E expanded cotyledon stage; CONTAINS InterPro DOMAIN/s: Peptidase aspartic (InterPro:IPR021109), Peptidase aspartic, …	T
	Pp01G046380.1	27.3.99	RNA.regulation of transcription.unclassified	(at5g10770 : 462.0) Eukaryotic aspartyl protease family protein; FUNCTIONS IN: DNA binding, aspartic-type endopeptidase activity; INVOLVED IN: proteolysis; EXPRESSED IN: 12 plant structures; EXPRESSED DURING: 4 anthesis, C globular stage, petal differentiation and expansion stage, E expanded cotyledon stage; CONTAINS InterPro DOMAIN/s: Peptidase aspartic (InterPro:IPR021109), Peptidase aspartic, …	T
	Pp01G046390.1	27.3.99	RNA.regulation of transcription.unclassified	(at5g10770 : 481.0) Eukaryotic aspartyl protease family protein; FUNCTIONS IN: DNA binding, aspartic-type endopeptidase activity; INVOLVED IN: proteolysis; EXPRESSED IN: 12 plant structures; EXPRESSED DURING: 4 anthesis, C globular stage, petal differentiation and expansion stage, E expanded cotyledon stage; CONTAINS InterPro DOMAIN/s: Peptidase aspartic (InterPro:IPR021109), Peptidase aspartic, …	T
	Pp05G008140.1	27.3.99	RNA.regulation of transcription.unclassified	(at3g48440 : 405.0) Zinc finger C-x8-C-x5-C-x3-H type family protein; FUNCTIONS IN: zinc ion binding, nucleic acid binding; INVOLVED IN: biological_process unknown; LOCATED IN: cellular_component unknown; EXPRESSED IN: 25 plant structures; EXPRESSED DURING: 13 growth stages; CONTAINS InterPro DOMAIN/s: Zinc finger, CCCH-type (InterPro:IPR000571); BEST Arabidopsis thaliana protein match is: Zinc f…	T
	Pp05G008150.1	27.3.99	RNA.regulation of transcription.unclassified	(at3g48440 : 200.0) Zinc finger C-x8-C-x5-C-x3-H type family protein; FUNCTIONS IN: zinc ion binding, nucleic acid binding; INVOLVED IN: biological_process unknown; LOCATED IN: cellular_component unknown; EXPRESSED IN: 25 plant structures; EXPRESSED DURING: 13 growth stages; CONTAINS InterPro DOMAIN/s: Zinc finger, CCCH-type (InterPro:IPR000571); BEST Arabidopsis thaliana protein match is: Zinc f…	T
	Pp05G008170.1	27.3.99	RNA.regulation of transcription.unclassified	(at5g63260 : 283.0) Zinc finger C-x8-C-x5-C-x3-H type family protein; FUNCTIONS IN: zinc ion binding, nucleic acid binding; INVOLVED IN: biological_process unknown; EXPRESSED IN: 24 plant structures; EXPRESSED DURING: 14 growth stages; CONTAINS InterPro DOMAIN/s: Zinc finger, CCCH-type (InterPro:IPR000571); BEST Arabidopsis thaliana protein match is: Zinc finger C-x8-C-x5-C-x3-H type family prote…	T
	Pp01G064840.1	27.3.99	RNA.regulation of transcription.unclassified	(at1g55460 : 370.0) DNA/RNA-binding protein Kin17, conserved region; FUNCTIONS IN: zinc ion binding; INVOLVED IN: biological_process unknown; LOCATED IN: intracellular; EXPRESSED IN: 24 plant structures; EXPRESSED DURING: 15 growth stages; CONTAINS InterPro DOMAIN/s: Zinc finger, C2H2-like (InterPro:IPR015880), DNA/RNA-binding protein Kin17, conserved region (InterPro:IPR019447), KOW (InterPro:IP…	T
	Pp02G030050.1	27.3.99	RNA.regulation of transcription.unclassified	(at1g55460 : 557.0) DNA/RNA-binding protein Kin17, conserved region; FUNCTIONS IN: zinc ion binding; INVOLVED IN: biological_process unknown; LOCATED IN: intracellular; EXPRESSED IN: 24 plant structures; EXPRESSED DURING: 15 growth stages; CONTAINS InterPro DOMAIN/s: Zinc finger, C2H2-like (InterPro:IPR015880), DNA/RNA-binding protein Kin17, conserved region (InterPro:IPR019447), KOW (InterPro:IP…	T
	Pp04G013100.1	27.3.99	RNA.regulation of transcription.unclassified	(at1g55460 : 435.0) DNA/RNA-binding protein Kin17, conserved region; FUNCTIONS IN: zinc ion binding; INVOLVED IN: biological_process unknown; LOCATED IN: intracellular; EXPRESSED IN: 24 plant structures; EXPRESSED DURING: 15 growth stages; CONTAINS InterPro DOMAIN/s: Zinc finger, C2H2-like (InterPro:IPR015880), DNA/RNA-binding protein Kin17, conserved region (InterPro:IPR019447), KOW (InterPro:IP…	T
	Pp04G013110.1	27.3.99	RNA.regulation of transcription.unclassified	(at1g55460 : 435.0) DNA/RNA-binding protein Kin17, conserved region; FUNCTIONS IN: zinc ion binding; INVOLVED IN: biological_process unknown; LOCATED IN: intracellular; EXPRESSED IN: 24 plant structures; EXPRESSED DURING: 15 growth stages; CONTAINS InterPro DOMAIN/s: Zinc finger, C2H2-like (InterPro:IPR015880), DNA/RNA-binding protein Kin17, conserved region (InterPro:IPR019447), KOW (InterPro:IP…	T
	Pp06G009310.1	27.3.99	RNA.regulation of transcription.unclassified	(at1g55460 : 371.0) DNA/RNA-binding protein Kin17, conserved region; FUNCTIONS IN: zinc ion binding; INVOLVED IN: biological_process unknown; LOCATED IN: intracellular; EXPRESSED IN: 24 plant structures; EXPRESSED DURING: 15 growth stages; CONTAINS InterPro DOMAIN/s: Zinc finger, C2H2-like (InterPro:IPR015880), DNA/RNA-binding protein Kin17, conserved region (InterPro:IPR019447), KOW (InterPro:IP…	T
	Pp06G005540.2	27.3.99	RNA.regulation of transcription.unclassified	(at5g26600 : 578.0) Pyridoxal phosphate (PLP)-dependent transferases superfamily protein; FUNCTIONS IN: pyridoxal phosphate binding, catalytic activity; INVOLVED IN: metabolic process; LOCATED IN: chloroplast; EXPRESSED IN: 22 plant structures; EXPRESSED DURING: 13 growth stages; CONTAINS InterPro DOMAIN/s: Pyridoxal phosphate-dependent transferase, major domain (InterPro:IPR015424), Aminotransfe…	T
	Pp06G005550.1	27.3.99	RNA.regulation of transcription.unclassified	(at5g26600 : 570.0) Pyridoxal phosphate (PLP)-dependent transferases superfamily protein; FUNCTIONS IN: pyridoxal phosphate binding, catalytic activity; INVOLVED IN: metabolic process; LOCATED IN: chloroplast; EXPRESSED IN: 22 plant structures; EXPRESSED DURING: 13 growth stages; CONTAINS InterPro DOMAIN/s: Pyridoxal phosphate-dependent transferase, major domain (InterPro:IPR015424), Aminotransfe…	T
	Pp06G005560.1	27.3.99	RNA.regulation of transcription.unclassified	(at5g26600 : 588.0) Pyridoxal phosphate (PLP)-dependent transferases superfamily protein; FUNCTIONS IN: pyridoxal phosphate binding, catalytic activity; INVOLVED IN: metabolic process; LOCATED IN: chloroplast; EXPRESSED IN: 22 plant structures; EXPRESSED DURING: 13 growth stages; CONTAINS InterPro DOMAIN/s: Pyridoxal phosphate-dependent transferase, major domain (InterPro:IPR015424), Aminotransfe…	T
	Pp06G005570.1	27.3.99	RNA.regulation of transcription.unclassified	(at5g26600 : 569.0) Pyridoxal phosphate (PLP)-dependent transferases superfamily protein; FUNCTIONS IN: pyridoxal phosphate binding, catalytic activity; INVOLVED IN: metabolic process; LOCATED IN: chloroplast; EXPRESSED IN: 22 plant structures; EXPRESSED DURING: 13 growth stages; CONTAINS InterPro DOMAIN/s: Pyridoxal phosphate-dependent transferase, major domain (InterPro:IPR015424), Aminotransfe…	T
	Pp06G005580.1	27.3.99	RNA.regulation of transcription.unclassified	(loc_os01g18640.2 : 465.0) no description available & (at3g62130 : 439.0) Pyridoxal phosphate (PLP)-dependent transferases superfamily protein; FUNCTIONS IN: pyridoxal phosphate binding, catalytic activity; INVOLVED IN: metabolic process; LOCATED IN: cellular_component unknown; EXPRESSED IN: 22 plant structures; EXPRESSED DURING: 13 growth stages; CONTAINS InterPro DOMAIN/s: Pyridoxal phosphate-d…	T
	Pp01G049080.1	27.3.99	RNA.regulation of transcription.unclassified	(loc_os07g40260.1 : 746.0) no description available & (at5g43100 : 740.0) Eukaryotic aspartyl protease family protein; FUNCTIONS IN: aspartic-type endopeptidase activity; INVOLVED IN: proteolysis; LOCATED IN: endomembrane system; EXPRESSED IN: 23 plant structures; EXPRESSED DURING: 13 growth stages; CONTAINS InterPro DOMAIN/s: Peptidase aspartic (InterPro:IPR021109), Peptidase aspartic, catalytic…	T
	Pp01G049110.1	27.3.99	RNA.regulation of transcription.unclassified	(loc_os07g40260.2 : 192.0) no description available & (at3g50050 : 184.0) Eukaryotic aspartyl protease family protein; FUNCTIONS IN: aspartic-type endopeptidase activity; INVOLVED IN: proteolysis; LOCATED IN: endomembrane system; EXPRESSED IN: 17 plant structures; EXPRESSED DURING: 9 growth stages; CONTAINS InterPro DOMAIN/s: Peptidase aspartic (InterPro:IPR021109), Peptidase aspartic, catalytic …	T
	Pp06G013550.1	27.3.99	RNA.regulation of transcription.unclassified	(loc_os07g40260.1 : 427.0) no description available & (at5g43100 : 399.0) Eukaryotic aspartyl protease family protein; FUNCTIONS IN: aspartic-type endopeptidase activity; INVOLVED IN: proteolysis; LOCATED IN: endomembrane system; EXPRESSED IN: 23 plant structures; EXPRESSED DURING: 13 growth stages; CONTAINS InterPro DOMAIN/s: Peptidase aspartic (InterPro:IPR021109), Peptidase aspartic, catalytic…	T
	Pp01G064340.1	27.3.99	RNA.regulation of transcription.unclassified	(at1g55750 : 602.0) BSD domain (BTF2-like transcription factors, Synapse-associated proteins and DOS2-like proteins); CONTAINS InterPro DOMAIN/s: Kelch related (InterPro:IPR013089), BSD (InterPro:IPR005607); BEST Arabidopsis thaliana protein match is: BSD domain (BTF2-like transcription factors, Synapse-associated proteins and DOS2-like proteins) (TAIR:AT3G61420.1); Has 363 Blast hits to 357 prot…	T
	Pp05G003040.1	27.3.99	RNA.regulation of transcription.unclassified	(at1g55750 : 365.0) BSD domain (BTF2-like transcription factors, Synapse-associated proteins and DOS2-like proteins); CONTAINS InterPro DOMAIN/s: Kelch related (InterPro:IPR013089), BSD (InterPro:IPR005607); BEST Arabidopsis thaliana protein match is: BSD domain (BTF2-like transcription factors, Synapse-associated proteins and DOS2-like proteins) (TAIR:AT3G61420.1); Has 363 Blast hits to 357 prot…	T
	Pp05G020490.1	27.3.99	RNA.regulation of transcription.unclassified	(at3g61420 : 334.0) BSD domain (BTF2-like transcription factors, Synapse-associated proteins and DOS2-like proteins); CONTAINS InterPro DOMAIN/s: Kelch related (InterPro:IPR013089), BSD (InterPro:IPR005607); BEST Arabidopsis thaliana protein match is: BSD domain (BTF2-like transcription factors, Synapse-associated proteins and DOS2-like proteins) (TAIR:AT1G55750.1); Has 378 Blast hits to 374 prot…	T
	Pp01G031150.1	27.3.99	RNA.regulation of transcription.unclassified	(at1g23280 : 305.0) MAK16 protein-related; CONTAINS InterPro DOMAIN/s: Mak16 protein (InterPro:IPR006958); Has 4868 Blast hits to 3538 proteins in 334 species: Archae - 9; Bacteria - 248; Metazoa - 1831; Fungi - 653; Plants - 272; Viruses - 128; Other Eukaryotes - 1727 (source: NCBI BLink). & (loc_os07g16950.5 : 285.0) no description available & (chl4|519950 : 221.0) no description available & (r…	T
	Pp08G001280.1	27.3.99	RNA.regulation of transcription.unclassified	(at1g23280 : 306.0) MAK16 protein-related; CONTAINS InterPro DOMAIN/s: Mak16 protein (InterPro:IPR006958); Has 4868 Blast hits to 3538 proteins in 334 species: Archae - 9; Bacteria - 248; Metazoa - 1831; Fungi - 653; Plants - 272; Viruses - 128; Other Eukaryotes - 1727 (source: NCBI BLink). & (loc_os07g16950.5 : 286.0) no description available & (chl4|519950 : 219.0) no description available & (r…	T
	Pp08G002080.3	27.3.99	RNA.regulation of transcription.unclassified	(at1g23280 : 310.0) MAK16 protein-related; CONTAINS InterPro DOMAIN/s: Mak16 protein (InterPro:IPR006958); Has 4868 Blast hits to 3538 proteins in 334 species: Archae - 9; Bacteria - 248; Metazoa - 1831; Fungi - 653; Plants - 272; Viruses - 128; Other Eukaryotes - 1727 (source: NCBI BLink). & (loc_os07g16950.5 : 288.0) no description available & (chl4|519950 : 221.0) no description available & (r…	T
	Pp04G031180.1	27.3.99	RNA.regulation of transcription.unclassified	(at3g57170 : 499.0) N-acetylglucosaminyl transferase component family protein / Gpi1 family protein; FUNCTIONS IN: transferase activity, phosphatidylinositol N-acetylglucosaminyltransferase activity; INVOLVED IN: GPI anchor biosynthetic process; LOCATED IN: endomembrane system, integral to membrane; EXPRESSED IN: 23 plant structures; EXPRESSED DURING: 13 growth stages; CONTAINS InterPro DOMAIN/s:…	T
	Pp05G025960.1	27.3.99	RNA.regulation of transcription.unclassified	(at3g57170 : 146.0) N-acetylglucosaminyl transferase component family protein / Gpi1 family protein; FUNCTIONS IN: transferase activity, phosphatidylinositol N-acetylglucosaminyltransferase activity; INVOLVED IN: GPI anchor biosynthetic process; LOCATED IN: endomembrane system, integral to membrane; EXPRESSED IN: 23 plant structures; EXPRESSED DURING: 13 growth stages; CONTAINS InterPro DOMAIN/s:…	T
	Pp01G002310.1	27.4	RNA.RNA binding	(at5g12190 : 159.0) RNA-binding (RRM/RBD/RNP motifs) family protein; FUNCTIONS IN: RNA binding, nucleotide binding, nucleic acid binding; INVOLVED IN: biological_process unknown; EXPRESSED IN: 24 plant structures; EXPRESSED DURING: 13 growth stages; CONTAINS InterPro DOMAIN/s: RNA recognition motif, RNP-1 (InterPro:IPR000504), Nucleotide-binding, alpha-beta plait (InterPro:IPR012677); BEST Arabid…	T
	Pp01G046650.1	27.4	RNA.RNA binding	(at5g12190 : 141.0) RNA-binding (RRM/RBD/RNP motifs) family protein; FUNCTIONS IN: RNA binding, nucleotide binding, nucleic acid binding; INVOLVED IN: biological_process unknown; EXPRESSED IN: 24 plant structures; EXPRESSED DURING: 13 growth stages; CONTAINS InterPro DOMAIN/s: RNA recognition motif, RNP-1 (InterPro:IPR000504), Nucleotide-binding, alpha-beta plait (InterPro:IPR012677); BEST Arabid…	T
	Pp06G016550.1	27.4	RNA.RNA binding	(at3g56860 : 232.0) encodes a nuclear protein that binds to RNA with a specificity for oligouridylates in vitro. Along with UBP1 and UBA1a, it may act as a component of a complex recognizing U-rich sequences in plant 3-UTRs and contributing to the stabilization of mRNAs in the nucleus.; UBP1-associated protein 2A (UBA2A); CONTAINS InterPro DOMAIN/s: RNA recognition motif, RNP-1 (InterPro:IPR00050…	T
	Pp06G019720.1	27.4	RNA.RNA binding	(at3g56860 : 376.0) encodes a nuclear protein that binds to RNA with a specificity for oligouridylates in vitro. Along with UBP1 and UBA1a, it may act as a component of a complex recognizing U-rich sequences in plant 3-UTRs and contributing to the stabilization of mRNAs in the nucleus.; UBP1-associated protein 2A (UBA2A); CONTAINS InterPro DOMAIN/s: RNA recognition motif, RNP-1 (InterPro:IPR00050…	T
	Pp02G029560.2	27.4	RNA.RNA binding	(loc_os05g02400.1 : 317.0) no description available & (at3g55340 : 309.0) Plant-specific protein. Interacts with phragmoplastin, Rop1 and Rop2. Involved in cell plate formation.; phragmoplastin interacting protein 1 (PHIP1); CONTAINS InterPro DOMAIN/s: RNA recognition motif, RNP-1 (InterPro:IPR000504), Nucleotide-binding, alpha-beta plait (InterPro:IPR012677), Zinc finger, CCHC-type (InterPro:IPR…	T
	Pp02G029570.1	27.4	RNA.RNA binding	(loc_os05g02400.1 : 327.0) no description available & (at3g55340 : 315.0) Plant-specific protein. Interacts with phragmoplastin, Rop1 and Rop2. Involved in cell plate formation.; phragmoplastin interacting protein 1 (PHIP1); CONTAINS InterPro DOMAIN/s: RNA recognition motif, RNP-1 (InterPro:IPR000504), Nucleotide-binding, alpha-beta plait (InterPro:IPR012677), Zinc finger, CCHC-type (InterPro:IPR…	T
	Pp03G033890.1	27.4	RNA.RNA binding	(at3g27700 : 200.0) zinc finger (CCCH-type) family protein / RNA recognition motif (RRM)-containing protein; FUNCTIONS IN: RNA binding, nucleotide binding, zinc ion binding, nucleic acid binding; INVOLVED IN: biological_process unknown; LOCATED IN: cellular_component unknown; EXPRESSED IN: 23 plant structures; EXPRESSED DURING: 13 growth stages; CONTAINS InterPro DOMAIN/s: Zinc finger, CCCH-type …	T
	Pp03G033930.1	27.4	RNA.RNA binding	(at3g27700 : 650.0) zinc finger (CCCH-type) family protein / RNA recognition motif (RRM)-containing protein; FUNCTIONS IN: RNA binding, nucleotide binding, zinc ion binding, nucleic acid binding; INVOLVED IN: biological_process unknown; LOCATED IN: cellular_component unknown; EXPRESSED IN: 23 plant structures; EXPRESSED DURING: 13 growth stages; CONTAINS InterPro DOMAIN/s: Zinc finger, CCCH-type …	T
	Pp01G025970.1	27.4	RNA.RNA binding	(at3g46020 : 109.0) RNA-binding (RRM/RBD/RNP motifs) family protein; FUNCTIONS IN: RNA binding, nucleotide binding, nucleic acid binding; INVOLVED IN: biological_process unknown; LOCATED IN: cellular_component unknown; EXPRESSED IN: 17 plant structures; EXPRESSED DURING: 12 growth stages; CONTAINS InterPro DOMAIN/s: RNA recognition motif, RNP-1 (InterPro:IPR000504), Nucleotide-binding, alpha-beta…	T
	Pp06G033250.1	27.4	RNA.RNA binding	(at3g46020 : 115.0) RNA-binding (RRM/RBD/RNP motifs) family protein; FUNCTIONS IN: RNA binding, nucleotide binding, nucleic acid binding; INVOLVED IN: biological_process unknown; LOCATED IN: cellular_component unknown; EXPRESSED IN: 17 plant structures; EXPRESSED DURING: 12 growth stages; CONTAINS InterPro DOMAIN/s: RNA recognition motif, RNP-1 (InterPro:IPR000504), Nucleotide-binding, alpha-beta…	T
	Pp01G007400.1	28.1	DNA.synthesis/chromatin structure	(at5g57450 : 206.0) Involved in homologous recombination and recombinational repair, mutants are sterile, hypersensitive to DNA crosslinking agents, show aberrant meiosis with extensive chromosome fragmentation; homolog of X-ray repair cross complementing 3 (XRCC3) (XRCC3); CONTAINS InterPro DOMAIN/s: DNA recombination/repair protein RecA/RadB, ATP-binding domain (InterPro:IPR020588), DNA recombi…	T
	Pp01G007460.1	28.1	DNA.synthesis/chromatin structure	(at5g57450 : 239.0) Involved in homologous recombination and recombinational repair, mutants are sterile, hypersensitive to DNA crosslinking agents, show aberrant meiosis with extensive chromosome fragmentation; homolog of X-ray repair cross complementing 3 (XRCC3) (XRCC3); CONTAINS InterPro DOMAIN/s: DNA recombination/repair protein RecA/RadB, ATP-binding domain (InterPro:IPR020588), DNA recombi…	T
	Pp01G007490.1	28.1	DNA.synthesis/chromatin structure	(at5g57450 : 176.0) Involved in homologous recombination and recombinational repair, mutants are sterile, hypersensitive to DNA crosslinking agents, show aberrant meiosis with extensive chromosome fragmentation; homolog of X-ray repair cross complementing 3 (XRCC3) (XRCC3); CONTAINS InterPro DOMAIN/s: DNA recombination/repair protein RecA/RadB, ATP-binding domain (InterPro:IPR020588), DNA recombi…	T
	Pp01G030170.1	28.1	DNA.synthesis/chromatin structure	(at5g57450 : 202.0) Involved in homologous recombination and recombinational repair, mutants are sterile, hypersensitive to DNA crosslinking agents, show aberrant meiosis with extensive chromosome fragmentation; homolog of X-ray repair cross complementing 3 (XRCC3) (XRCC3); CONTAINS InterPro DOMAIN/s: DNA recombination/repair protein RecA/RadB, ATP-binding domain (InterPro:IPR020588), DNA recombi…	T
	Pp01G053640.1	28.1	DNA.synthesis/chromatin structure	(at5g57450 : 273.0) Involved in homologous recombination and recombinational repair, mutants are sterile, hypersensitive to DNA crosslinking agents, show aberrant meiosis with extensive chromosome fragmentation; homolog of X-ray repair cross complementing 3 (XRCC3) (XRCC3); CONTAINS InterPro DOMAIN/s: DNA recombination/repair protein RecA/RadB, ATP-binding domain (InterPro:IPR020588), DNA recombi…	T
	Pp02G000110.1	28.1	DNA.synthesis/chromatin structure	(at5g57450 : 226.0) Involved in homologous recombination and recombinational repair, mutants are sterile, hypersensitive to DNA crosslinking agents, show aberrant meiosis with extensive chromosome fragmentation; homolog of X-ray repair cross complementing 3 (XRCC3) (XRCC3); CONTAINS InterPro DOMAIN/s: DNA recombination/repair protein RecA/RadB, ATP-binding domain (InterPro:IPR020588), DNA recombi…	T
	Pp02G006820.1	28.1	DNA.synthesis/chromatin structure	(at5g57450 : 228.0) Involved in homologous recombination and recombinational repair, mutants are sterile, hypersensitive to DNA crosslinking agents, show aberrant meiosis with extensive chromosome fragmentation; homolog of X-ray repair cross complementing 3 (XRCC3) (XRCC3); CONTAINS InterPro DOMAIN/s: DNA recombination/repair protein RecA/RadB, ATP-binding domain (InterPro:IPR020588), DNA recombi…	T
	Pp02G007090.1	28.1	DNA.synthesis/chromatin structure	(at5g57450 : 231.0) Involved in homologous recombination and recombinational repair, mutants are sterile, hypersensitive to DNA crosslinking agents, show aberrant meiosis with extensive chromosome fragmentation; homolog of X-ray repair cross complementing 3 (XRCC3) (XRCC3); CONTAINS InterPro DOMAIN/s: DNA recombination/repair protein RecA/RadB, ATP-binding domain (InterPro:IPR020588), DNA recombi…	T
	Pp02G015340.1	28.1	DNA.synthesis/chromatin structure	(at5g57450 : 182.0) Involved in homologous recombination and recombinational repair, mutants are sterile, hypersensitive to DNA crosslinking agents, show aberrant meiosis with extensive chromosome fragmentation; homolog of X-ray repair cross complementing 3 (XRCC3) (XRCC3); CONTAINS InterPro DOMAIN/s: DNA recombination/repair protein RecA/RadB, ATP-binding domain (InterPro:IPR020588), DNA recombi…	T
	Pp02G019690.1	28.1	DNA.synthesis/chromatin structure	(at5g57450 : 167.0) Involved in homologous recombination and recombinational repair, mutants are sterile, hypersensitive to DNA crosslinking agents, show aberrant meiosis with extensive chromosome fragmentation; homolog of X-ray repair cross complementing 3 (XRCC3) (XRCC3); CONTAINS InterPro DOMAIN/s: DNA recombination/repair protein RecA/RadB, ATP-binding domain (InterPro:IPR020588), DNA recombi…	T
	Pp03G011970.1	28.1	DNA.synthesis/chromatin structure	(at5g57450 : 252.0) Involved in homologous recombination and recombinational repair, mutants are sterile, hypersensitive to DNA crosslinking agents, show aberrant meiosis with extensive chromosome fragmentation; homolog of X-ray repair cross complementing 3 (XRCC3) (XRCC3); CONTAINS InterPro DOMAIN/s: DNA recombination/repair protein RecA/RadB, ATP-binding domain (InterPro:IPR020588), DNA recombi…	T
	Pp03G012000.1	28.1	DNA.synthesis/chromatin structure	(at5g57450 : 207.0) Involved in homologous recombination and recombinational repair, mutants are sterile, hypersensitive to DNA crosslinking agents, show aberrant meiosis with extensive chromosome fragmentation; homolog of X-ray repair cross complementing 3 (XRCC3) (XRCC3); CONTAINS InterPro DOMAIN/s: DNA recombination/repair protein RecA/RadB, ATP-binding domain (InterPro:IPR020588), DNA recombi…	T
	Pp03G015200.1	28.1	DNA.synthesis/chromatin structure	(at5g57450 : 225.0) Involved in homologous recombination and recombinational repair, mutants are sterile, hypersensitive to DNA crosslinking agents, show aberrant meiosis with extensive chromosome fragmentation; homolog of X-ray repair cross complementing 3 (XRCC3) (XRCC3); CONTAINS InterPro DOMAIN/s: DNA recombination/repair protein RecA/RadB, ATP-binding domain (InterPro:IPR020588), DNA recombi…	T
	Pp03G016100.1	28.1	DNA.synthesis/chromatin structure	(at5g57450 : 218.0) Involved in homologous recombination and recombinational repair, mutants are sterile, hypersensitive to DNA crosslinking agents, show aberrant meiosis with extensive chromosome fragmentation; homolog of X-ray repair cross complementing 3 (XRCC3) (XRCC3); CONTAINS InterPro DOMAIN/s: DNA recombination/repair protein RecA/RadB, ATP-binding domain (InterPro:IPR020588), DNA recombi…	T
	Pp03G017510.1	28.1	DNA.synthesis/chromatin structure	(at5g57450 : 227.0) Involved in homologous recombination and recombinational repair, mutants are sterile, hypersensitive to DNA crosslinking agents, show aberrant meiosis with extensive chromosome fragmentation; homolog of X-ray repair cross complementing 3 (XRCC3) (XRCC3); CONTAINS InterPro DOMAIN/s: DNA recombination/repair protein RecA/RadB, ATP-binding domain (InterPro:IPR020588), DNA recombi…	T
	Pp03G017740.1	28.1	DNA.synthesis/chromatin structure	(at5g57450 : 233.0) Involved in homologous recombination and recombinational repair, mutants are sterile, hypersensitive to DNA crosslinking agents, show aberrant meiosis with extensive chromosome fragmentation; homolog of X-ray repair cross complementing 3 (XRCC3) (XRCC3); CONTAINS InterPro DOMAIN/s: DNA recombination/repair protein RecA/RadB, ATP-binding domain (InterPro:IPR020588), DNA recombi…	T
	Pp04G018530.1	28.1	DNA.synthesis/chromatin structure	(at5g57450 : 246.0) Involved in homologous recombination and recombinational repair, mutants are sterile, hypersensitive to DNA crosslinking agents, show aberrant meiosis with extensive chromosome fragmentation; homolog of X-ray repair cross complementing 3 (XRCC3) (XRCC3); CONTAINS InterPro DOMAIN/s: DNA recombination/repair protein RecA/RadB, ATP-binding domain (InterPro:IPR020588), DNA recombi…	T
	Pp04G025300.1	28.1	DNA.synthesis/chromatin structure	(at5g57450 : 233.0) Involved in homologous recombination and recombinational repair, mutants are sterile, hypersensitive to DNA crosslinking agents, show aberrant meiosis with extensive chromosome fragmentation; homolog of X-ray repair cross complementing 3 (XRCC3) (XRCC3); CONTAINS InterPro DOMAIN/s: DNA recombination/repair protein RecA/RadB, ATP-binding domain (InterPro:IPR020588), DNA recombi…	T
	Pp04G027260.1	28.1	DNA.synthesis/chromatin structure	(at5g57450 : 251.0) Involved in homologous recombination and recombinational repair, mutants are sterile, hypersensitive to DNA crosslinking agents, show aberrant meiosis with extensive chromosome fragmentation; homolog of X-ray repair cross complementing 3 (XRCC3) (XRCC3); CONTAINS InterPro DOMAIN/s: DNA recombination/repair protein RecA/RadB, ATP-binding domain (InterPro:IPR020588), DNA recombi…	T
	Pp04G031770.1	28.1	DNA.synthesis/chromatin structure	(at5g57450 : 279.0) Involved in homologous recombination and recombinational repair, mutants are sterile, hypersensitive to DNA crosslinking agents, show aberrant meiosis with extensive chromosome fragmentation; homolog of X-ray repair cross complementing 3 (XRCC3) (XRCC3); CONTAINS InterPro DOMAIN/s: DNA recombination/repair protein RecA/RadB, ATP-binding domain (InterPro:IPR020588), DNA recombi…	T
	Pp05G015140.1	28.1	DNA.synthesis/chromatin structure	(at5g57450 : 282.0) Involved in homologous recombination and recombinational repair, mutants are sterile, hypersensitive to DNA crosslinking agents, show aberrant meiosis with extensive chromosome fragmentation; homolog of X-ray repair cross complementing 3 (XRCC3) (XRCC3); CONTAINS InterPro DOMAIN/s: DNA recombination/repair protein RecA/RadB, ATP-binding domain (InterPro:IPR020588), DNA recombi…	T
	Pp06G011830.1	28.1	DNA.synthesis/chromatin structure	(at5g57450 : 231.0) Involved in homologous recombination and recombinational repair, mutants are sterile, hypersensitive to DNA crosslinking agents, show aberrant meiosis with extensive chromosome fragmentation; homolog of X-ray repair cross complementing 3 (XRCC3) (XRCC3); CONTAINS InterPro DOMAIN/s: DNA recombination/repair protein RecA/RadB, ATP-binding domain (InterPro:IPR020588), DNA recombi…	T
	Pp06G021290.1	28.1	DNA.synthesis/chromatin structure	(at5g57450 : 271.0) Involved in homologous recombination and recombinational repair, mutants are sterile, hypersensitive to DNA crosslinking agents, show aberrant meiosis with extensive chromosome fragmentation; homolog of X-ray repair cross complementing 3 (XRCC3) (XRCC3); CONTAINS InterPro DOMAIN/s: DNA recombination/repair protein RecA/RadB, ATP-binding domain (InterPro:IPR020588), DNA recombi…	T
	Pp06G024850.1	28.1	DNA.synthesis/chromatin structure	(at5g57450 : 173.0) Involved in homologous recombination and recombinational repair, mutants are sterile, hypersensitive to DNA crosslinking agents, show aberrant meiosis with extensive chromosome fragmentation; homolog of X-ray repair cross complementing 3 (XRCC3) (XRCC3); CONTAINS InterPro DOMAIN/s: DNA recombination/repair protein RecA/RadB, ATP-binding domain (InterPro:IPR020588), DNA recombi…	T
	Pp07G020840.1	28.1	DNA.synthesis/chromatin structure	(at5g57450 : 232.0) Involved in homologous recombination and recombinational repair, mutants are sterile, hypersensitive to DNA crosslinking agents, show aberrant meiosis with extensive chromosome fragmentation; homolog of X-ray repair cross complementing 3 (XRCC3) (XRCC3); CONTAINS InterPro DOMAIN/s: DNA recombination/repair protein RecA/RadB, ATP-binding domain (InterPro:IPR020588), DNA recombi…	T
	Pp07G025250.1	28.1	DNA.synthesis/chromatin structure	(at5g57450 : 267.0) Involved in homologous recombination and recombinational repair, mutants are sterile, hypersensitive to DNA crosslinking agents, show aberrant meiosis with extensive chromosome fragmentation; homolog of X-ray repair cross complementing 3 (XRCC3) (XRCC3); CONTAINS InterPro DOMAIN/s: DNA recombination/repair protein RecA/RadB, ATP-binding domain (InterPro:IPR020588), DNA recombi…	T
	Pp08G022110.1	28.1	DNA.synthesis/chromatin structure	(at2g31270 : 318.0) Encodes a cyclin-dependent protein kinase. Involved in nuclear DNA replication and plastid division. Located in nucleus and chloroplast.; homolog of yeast CDT1 A (CDT1A); FUNCTIONS IN: protein binding, cyclin-dependent protein kinase activity; INVOLVED IN: chloroplast organization, DNA replication; LOCATED IN: chloroplast, nucleus; EXPRESSED IN: 25 plant structures; EXPRESSED …	T
	Pp08G024630.1	28.1	DNA.synthesis/chromatin structure	(at2g31270 : 348.0) Encodes a cyclin-dependent protein kinase. Involved in nuclear DNA replication and plastid division. Located in nucleus and chloroplast.; homolog of yeast CDT1 A (CDT1A); FUNCTIONS IN: protein binding, cyclin-dependent protein kinase activity; INVOLVED IN: chloroplast organization, DNA replication; LOCATED IN: chloroplast, nucleus; EXPRESSED IN: 25 plant structures; EXPRESSED …	T
	Pp08G025430.1	28.1	DNA.synthesis/chromatin structure	(at2g31270 : 282.0) Encodes a cyclin-dependent protein kinase. Involved in nuclear DNA replication and plastid division. Located in nucleus and chloroplast.; homolog of yeast CDT1 A (CDT1A); FUNCTIONS IN: protein binding, cyclin-dependent protein kinase activity; INVOLVED IN: chloroplast organization, DNA replication; LOCATED IN: chloroplast, nucleus; EXPRESSED IN: 25 plant structures; EXPRESSED …	T
	Pp05G002930.1	28.1	DNA.synthesis/chromatin structure	(loc_os03g58810.1 : 734.0) no description available & (chl4|524236 : 698.0) no description available & (at3g18600 : 688.0) P-loop containing nucleoside triphosphate hydrolases superfamily protein; FUNCTIONS IN: helicase activity, ATP binding, ATP-dependent helicase activity, nucleic acid binding; LOCATED IN: nucleolus; EXPRESSED IN: 21 plant structures; EXPRESSED DURING: 13 growth stages; CONTAIN…	T
	Pp06G031590.1	28.1	DNA.synthesis/chromatin structure	(loc_os03g58810.1 : 659.0) no description available & (chl4|524236 : 654.0) no description available & (at3g18600 : 650.0) P-loop containing nucleoside triphosphate hydrolases superfamily protein; FUNCTIONS IN: helicase activity, ATP binding, ATP-dependent helicase activity, nucleic acid binding; LOCATED IN: nucleolus; EXPRESSED IN: 21 plant structures; EXPRESSED DURING: 13 growth stages; CONTAIN…	T
	Pp06G031670.1	28.1	DNA.synthesis/chromatin structure	(at3g18600 : 641.0) P-loop containing nucleoside triphosphate hydrolases superfamily protein; FUNCTIONS IN: helicase activity, ATP binding, ATP-dependent helicase activity, nucleic acid binding; LOCATED IN: nucleolus; EXPRESSED IN: 21 plant structures; EXPRESSED DURING: 13 growth stages; CONTAINS InterPro DOMAIN/s: RNA helicase, DEAD-box type, Q motif (InterPro:IPR014014), DNA/RNA helicase, DEAD/…	T
	Pp02G001850.1	28.1	DNA.synthesis/chromatin structure	(at3g23890 : 1652.0) Encodes a topoisomerase II that is highly expressed in young seedlings. The protein is localized in the nucleus and gene expression levels are increased in proliferative tissues.; topoisomerase II (TOPII); CONTAINS InterPro DOMAIN/s: DNA topoisomerase, type IIA, subunit A/C-terminal (InterPro:IPR002205), DNA topoisomerase, type IIA, conserved site (InterPro:IPR018522), DNA to…	T
	Pp02G002050.1	28.1	DNA.synthesis/chromatin structure	(o24308|top2_pea : 313.0) DNA topoisomerase 2 (EC 5.99.1.3) (DNA topoisomerase II) (PsTopII) - Pisum sativum (Garden pea) & (at3g23890 : 310.0) Encodes a topoisomerase II that is highly expressed in young seedlings. The protein is localized in the nucleus and gene expression levels are increased in proliferative tissues.; topoisomerase II (TOPII); CONTAINS InterPro DOMAIN/s: DNA topoisomerase, ty…	T
	Pp06G017300.1	28.1	DNA.synthesis/chromatin structure	(loc_os02g52250.1 : 739.0) no description available & (at1g77180 : 722.0) Encodes a putative transcriptional factor. Shows transcriptional activator activity in yeast. Involved in response to abscisic acid, salt and osmotic stress.; SKIP; CONTAINS InterPro DOMAIN/s: SKI-interacting protein, SKIP (InterPro:IPR017862), SKI-interacting protein SKIP, SNW domain (InterPro:IPR004015). & (chl4|511678 : …	T
	Pp06G017350.1	28.1	DNA.synthesis/chromatin structure	(loc_os02g52250.1 : 739.0) no description available & (at1g77180 : 722.0) Encodes a putative transcriptional factor. Shows transcriptional activator activity in yeast. Involved in response to abscisic acid, salt and osmotic stress.; SKIP; CONTAINS InterPro DOMAIN/s: SKI-interacting protein, SKIP (InterPro:IPR017862), SKI-interacting protein SKIP, SNW domain (InterPro:IPR004015). & (chl4|511678 : …	T
	Pp07G004670.1	28.1	DNA.synthesis/chromatin structure	(loc_os02g52250.1 : 582.0) no description available & (at1g77180 : 580.0) Encodes a putative transcriptional factor. Shows transcriptional activator activity in yeast. Involved in response to abscisic acid, salt and osmotic stress.; SKIP; CONTAINS InterPro DOMAIN/s: SKI-interacting protein, SKIP (InterPro:IPR017862), SKI-interacting protein SKIP, SNW domain (InterPro:IPR004015). & (chl4|511678 : …	T
	Pp02G027030.1	28.1	DNA.synthesis/chromatin structure	(at3g55490 : 259.0) GINS complex protein; CONTAINS InterPro DOMAIN/s: GINS complex, subunit Psf3 (InterPro:IPR010492), GINS complex (InterPro:IPR021151); BEST Arabidopsis thaliana protein match is: GINS complex protein (TAIR:AT1G19080.2); Has 336 Blast hits to 336 proteins in 155 species: Archae - 0; Bacteria - 0; Metazoa - 141; Fungi - 114; Plants - 49; Viruses - 0; Other Eukaryotes - 32 (source…	T
	Pp02G031480.1	28.1	DNA.synthesis/chromatin structure	(at3g55490 : 254.0) GINS complex protein; CONTAINS InterPro DOMAIN/s: GINS complex, subunit Psf3 (InterPro:IPR010492), GINS complex (InterPro:IPR021151); BEST Arabidopsis thaliana protein match is: GINS complex protein (TAIR:AT1G19080.2); Has 336 Blast hits to 336 proteins in 155 species: Archae - 0; Bacteria - 0; Metazoa - 141; Fungi - 114; Plants - 49; Viruses - 0; Other Eukaryotes - 32 (source…	T
	Pp05G000650.1	28.1	DNA.synthesis/chromatin structure	(at5g22110 : 177.0) Encodes a protein with similarity to DNA polymerase epsilon subunit B an essential gene that is required for DNA replication. Homozygous mutants are embryo lethal. Expressed in meristematic , rapidly dividing regions.; DNA polymerase epsilon subunit B2 (DPB2); FUNCTIONS IN: DNA-directed DNA polymerase activity, DNA binding; INVOLVED IN: DNA replication, DNA-dependent DNA repli…	T
	Pp04G003270.1	28.2	DNA.repair	(at5g28740 : 1406.0) Tetratricopeptide repeat (TPR)-like superfamily protein; FUNCTIONS IN: binding; INVOLVED IN: RNA processing; LOCATED IN: intracellular; EXPRESSED IN: 23 plant structures; EXPRESSED DURING: 13 growth stages; CONTAINS InterPro DOMAIN/s: RNA-processing protein, HAT helix (InterPro:IPR003107), Tetratricopeptide-like helical (InterPro:IPR011990), Tetratricopeptide repeat-containin…	T
[truncated: 4,181 more rows]

[truncated: 7 more sheets: Table S8, Table S9, Table10, Table S11, Table S12, Table S13, Table S14]
